# Supplementary material for: The effects of operating height and the passage of time on the end-point performance of fine manipulative tasks that require high accuracy
Source: Front Physiol. 2022 Aug 16;13:944866. doi: 10.3389/fphys.2022.944866 (PMC9424850; doi:10.3389/fphys.2022.944866)
Supplement: Supplementary file 1 [file DataSheet3.ZIP › P-values.xlsx]

## Sheet: Figure 3
	Median Frequency							Co-contraction Index								ANT	MED	POS
															MF-Avg. for cycle	0.0041	0.0004	0.107
	MF-Deltoid ANT.							Stage1							RMS-Avg. for cycle	0	0	0
		p_ANOVA	P2	P3	P4	P5			p_ANOVA	P2	P3	P4	P5
	LOW	0.4435	‒	‒	‒	‒		LOW	0.8531	‒	‒	‒	‒			ST1	ST2	ST3	ST4
	HIGH	0.08581	‒	‒	‒	‒		HIGH	0.652	‒	‒	‒	‒		CCI-Avg. for cycle	0	0	0	0.8967
	MF-Deltoid MED.							Stage2
		p_ANOVA	P2	P3	P4	P5			p_ANOVA	P2	P3	P4	P5
	LOW	0.6639	‒	‒	‒	‒		LOW	0.5443	‒	‒	‒	‒
	HIGH	0.4515	‒	‒	‒	‒		HIGH	0.9822	‒	‒	‒	‒
	MF-Deltoid POS.							Stage3
		p_ANOVA	P2	P3	P4	P5			p_ANOVA	P2	P3	P4	P5
	LOW	0.008718	0.1309	0.0016	0.0013	0.0016		LOW	0.9447	‒	‒	‒	‒
	HIGH	0.2586	‒	‒	‒	‒		HIGH	0.9091	‒	‒	‒	‒
								Stage3
									p_ANOVA	P2	P3	P4	P5
								LOW	0.8753	‒	‒	‒	‒
								HIGH	0.666	‒	‒	‒	‒

## Sheet: Figure 4
	Kinematic Variability								LA	UA	TR
								KV-Avg. for cycle	0.343	0.0005	0.0741
	Lower Arm
		p_ANOVA	P2	P3	P4	P5			ST1	ST2	ST3	ST4
	LOW	9.7249e-07	0	0	0	0		KV(LA)-for each stage	0.367	0.788	0.0043	0
	HIGH	5.3675e-05	0	0	0	0		KV(UA)-for each stage	0	0.9432	0	0
								KV(TR)-for each stage	0.8948	0	0.0051	0.0002
	Upper Arm
		p_ANOVA	P2	P3	P4	P5
	LOW	1.6203e-07	0	0	0	0
	HIGH	1.11505e-05	0	0	0	0
	Trunk
		p_ANOVA	P2	P3	P4	P5
	LOW	0.0103	0.0008	0.0058	0.0002	0.0005
	HIGH	0.01113	0.0001	0	0	0

## Sheet: Figure 5
	Largest Lyapunov Exponent								Lamda_5	Lamda_10	Lamda_25	Lamda_50
								LLE-Whole periods	0.2458	0.4637	0.3544	0.0001
	LLE5
		p_ANOVA	P2	P3	P4	P5
	LOW	0.02116	0.0006	0.0033	0.0008	0.0001
	HIGH	0.002124	0	0	0	0.0002
	LLE10
		p_ANOVA	P2	P3	P4	P5
	LOW	9.7932e-05	0.0007	0	0	0
	HIGH	3.9332e-06	0.0002	0	0	0.0001
	LLE25
		p_ANOVA	P2	P3	P4	P5
	LOW	2.4544e-06	0	0	0	0
	HIGH	0.001467	0.0005	0.0001	0.0001	0.0006
	LLE50
		p_ANOVA	P2	P3	P4	P5
	LOW	7.3966e-07	0	0.0005	0	0.0002
	HIGH	0.08921	‒	‒	‒	‒

## Sheet: Figure 6
	Accuracy Score							Tapping Deviation								TS1	TS2	TS3	TS4
															AS-Avg. for cycle	0.2527	0	0	0
	Touch Screen 1							Touch Screen 1							TD-Avg. for cycle	0.0017	0	0	0
		p_ANOVA	P2	P3	P4	P5			p_ANOVA	P2	P3	P4	P5
	LOW	0.249	‒	‒	‒	‒		LOW	0.002254	0	0.0001	0	0
	HIGH	0.7604	‒	‒	‒	‒		HIGH	0.2497	‒	‒	‒	‒
	Touch Screen 2							Touch Screen 2
		p_ANOVA	P2	P3	P4	P5			p_ANOVA	P2	P3	P4	P5
	LOW	0.9148	‒	‒	‒	‒		LOW	0.000364	0.0001	0	0	0.0003
	HIGH	0.2722	‒	‒	‒	‒		HIGH	0.2272	‒	‒	‒	‒
	Touch Screen 3							Touch Screen 3
		p_ANOVA	P2	P3	P4	P5			p_ANOVA	P2	P3	P4	P5
	LOW	0.3443	‒	‒	‒	‒		LOW	0.0005967	0.0013	0	0	0
	HIGH	0.6576	‒	‒	‒	‒		HIGH	0.01113	0.006	0.0002	0	0.0001
	Touch Screen 4							Touch Screen 4
		p_ANOVA	P2	P3	P4	P5			p_ANOVA	P2	P3	P4	P5
	LOW	0.2449						LOW	3.2122e-05	0.0006	0	0	0
	HIGH	0.00234	0.0256	0.0044	0.0001	0.0161		HIGH	0.001289	0.0003	0.0004	0	0

## Sheet: Figure 7
	Time
	Task duration								p-value
		p_ANOVA	P2	P3	P4	P5		Task duration (whole periods)	0.0001
	LOW	9.5537e-09	0	0	0	0
	HIGH	0.1956	‒	‒	‒	‒
