# Supplementary material for: The effects of operating height and the passage of time on the end-point performance of fine manipulative tasks that require high accuracy
Source: Front Physiol. 2022 Aug 16;13:944866. doi: 10.3389/fphys.2022.944866 (PMC9424850; doi:10.3389/fphys.2022.944866)
Supplement: Supplementary file 2 [file DataSheet1.ZIP]

Archive with 1 entries (1 files):
- Musculoskeletal model.osim
