# Supplementary material for: The effects of operating height and the passage of time on the end-point performance of fine manipulative tasks that require high accuracy
Source: Front Physiol. 2022 Aug 16;13:944866. doi: 10.3389/fphys.2022.944866 (PMC9424850; doi:10.3389/fphys.2022.944866)
Supplement: Supplementary file 2 [file DataSheet1.ZIP › Musculoskeletal model.osim]

<?xml version="1.0" encoding="UTF-8" ?>
<OpenSimDocument Version="40000">
	<Model name="WUShoulderModel">
		<defaults>
			<Thelen2003Muscle name="default">
				<!--The set of points defining the path of the actuator.-->
				<GeometryPath name="geometrypath">
					<!--Default appearance attributes for this GeometryPath-->
					<Appearance>
						<!--The color, (red, green, blue), [0, 1], used to display the geometry. -->
						<color>0.80000000000000004 0.10000000000000001 0.10000000000000001</color>
					</Appearance>
				</GeometryPath>
				<!--Maximum isometric force that the fibers can generate-->
				<max_isometric_force>546</max_isometric_force>
				<!--Optimal length of the muscle fibers-->
				<optimal_fiber_length>0.053499999999999999</optimal_fiber_length>
				<!--Resting length of the tendon-->
				<tendon_slack_length>0.078</tendon_slack_length>
				<!--Angle between tendon and fibers at optimal fiber length expressed in radians-->
				<pennation_angle_at_optimal>0.13962634016</pennation_angle_at_optimal>
				<!--Maximum contraction velocity of the fibers, in optimal fiberlengths/second-->
				<max_contraction_velocity>10</max_contraction_velocity>
				<!--Assumed activation level if none is assigned.-->
				<default_activation>1</default_activation>
			</Thelen2003Muscle>
		</defaults>
		<!--The model's ground reference frame.-->
		<Ground name="ground">
			<!--The geometry used to display the axes of this Frame.-->
			<FrameGeometry name="frame_geometry">
				<!--Path to a Component that satisfies the Socket 'frame' of type Frame.-->
				<socket_frame>..</socket_frame>
				<!--Scale factors in X, Y, Z directions respectively.-->
				<scale_factors>0.20000000000000001 0.20000000000000001 0.20000000000000001</scale_factors>
			</FrameGeometry>
		</Ground>
		<!--Acceleration due to gravity, expressed in ground.-->
		<gravity>0 -9.8000000000000007 0</gravity>
		<!--List of bodies that make up this model.-->
		<BodySet name="bodyset">
			<objects>
				<Body name="thorax">
					<!--The geometry used to display the axes of this Frame.-->
					<FrameGeometry name="frame_geometry">
						<!--Path to a Component that satisfies the Socket 'frame' of type Frame.-->
						<socket_frame>..</socket_frame>
						<!--Scale factors in X, Y, Z directions respectively.-->
						<scale_factors>0.20000000000000001 0.20000000000000001 0.20000000000000001</scale_factors>
					</FrameGeometry>
					<!--List of geometry attached to this Frame. Note, the geometry are treated as fixed to the frame and they share the transform of the frame when visualized-->
					<attached_geometry>
						<Mesh name="thorax_geom_1">
							<!--Path to a Component that satisfies the Socket 'frame' of type Frame.-->
							<socket_frame>..</socket_frame>
							<!--Scale factors in X, Y, Z directions respectively.-->
							<scale_factors>1 1 1</scale_factors>
							<!--Default appearance attributes for this Geometry-->
							<Appearance>
								<!--The opacity used to display the geometry between 0:transparent, 1:opaque.-->
								<opacity>1</opacity>
								<!--The color, (red, green, blue), [0, 1], used to display the geometry. -->
								<color>1 1 1</color>
							</Appearance>
							<!--Name of geometry file.-->
							<mesh_file>thorax.vtp</mesh_file>
						</Mesh>
						<Mesh name="thorax_geom_2">
							<!--Path to a Component that satisfies the Socket 'frame' of type Frame.-->
							<socket_frame>..</socket_frame>
							<!--Scale factors in X, Y, Z directions respectively.-->
							<scale_factors>1 1 1</scale_factors>
							<!--Default appearance attributes for this Geometry-->
							<Appearance>
								<!--The opacity used to display the geometry between 0:transparent, 1:opaque.-->
								<opacity>1</opacity>
								<!--The color, (red, green, blue), [0, 1], used to display the geometry. -->
								<color>1 1 1</color>
							</Appearance>
							<!--Name of geometry file.-->
							<mesh_file>hat_spine.vtp</mesh_file>
						</Mesh>
					</attached_geometry>
					<!--Set of wrap objects fixed to this body that GeometryPaths can wrap over.This property used to be a member of Body but was moved up with the introduction of Frames.-->
					<WrapObjectSet name="wrapobjectset">
						<objects>
							<WrapCylinder name="SpineCyl">
								<!--Whether or not the WrapObject is considered active in computing paths-->
								<active>true</active>
								<!--Body-fixed Euler angle sequence for the orientation of the WrapObject-->
								<xyz_body_rotation>1.5700000000000001 0 0</xyz_body_rotation>
								<!--Translation of the WrapObject.-->
								<translation>-0.046899999999999997 0.090090000000000003 0.018200000000000001</translation>
								<!--The name of quadrant over which the wrap object is active. For example, '+x' or '-y' to set the sidedness of the wrapping.-->
								<quadrant>all</quadrant>
								<!--Default appearance for this Geometry-->
								<Appearance>
									<!--Flag indicating whether the associated Geometry is visible or hidden.-->
									<visible>false</visible>
									<!--The opacity used to display the geometry between 0:transparent, 1:opaque.-->
									<opacity>0.5</opacity>
									<!--The color, (red, green, blue), [0, 1], used to display the geometry. -->
									<color>0 1 1</color>
									<!--Visuals applied to surfaces associated with this Appearance.-->
									<SurfaceProperties>
										<!--The representation (1:Points, 2:Wire, 3:Shaded) used to display the object.-->
										<representation>3</representation>
									</SurfaceProperties>
								</Appearance>
								<!--The radius of the cylinder.-->
								<radius>0.014999999999999999</radius>
								<!--The length of the cylinder.-->
								<length>0.080000000000000002</length>
							</WrapCylinder>
							<WrapCylinder name="SpineCyl2">
								<!--Whether or not the WrapObject is considered active in computing paths-->
								<active>false</active>
								<!--Body-fixed Euler angle sequence for the orientation of the WrapObject-->
								<xyz_body_rotation>1.5700000000000001 -1.2 0</xyz_body_rotation>
								<!--Translation of the WrapObject.-->
								<translation>-0.046899999999999997 0.030089999999999999 0.024</translation>
								<!--The name of quadrant over which the wrap object is active. For example, '+x' or '-y' to set the sidedness of the wrapping.-->
								<quadrant>all</quadrant>
								<!--Default appearance for this Geometry-->
								<Appearance>
									<!--Flag indicating whether the associated Geometry is visible or hidden.-->
									<visible>false</visible>
									<!--The opacity used to display the geometry between 0:transparent, 1:opaque.-->
									<opacity>0.5</opacity>
									<!--The color, (red, green, blue), [0, 1], used to display the geometry. -->
									<color>0 1 1</color>
									<!--Visuals applied to surfaces associated with this Appearance.-->
									<SurfaceProperties>
										<!--The representation (1:Points, 2:Wire, 3:Shaded) used to display the object.-->
										<representation>3</representation>
									</SurfaceProperties>
								</Appearance>
								<!--The radius of the cylinder.-->
								<radius>0.02</radius>
								<!--The length of the cylinder.-->
								<length>0.14999999999999999</length>
							</WrapCylinder>
							<WrapCylinder name="SpineCyl3">
								<!--Whether or not the WrapObject is considered active in computing paths-->
								<active>true</active>
								<!--Body-fixed Euler angle sequence for the orientation of the WrapObject-->
								<xyz_body_rotation>1.5700000000000001 -0.20999999999999999 0</xyz_body_rotation>
								<!--Translation of the WrapObject.-->
								<translation>-0.085900000000000004 -0.075090000000000004 0.024</translation>
								<!--The name of quadrant over which the wrap object is active. For example, '+x' or '-y' to set the sidedness of the wrapping.-->
								<quadrant>all</quadrant>
								<!--Default appearance for this Geometry-->
								<Appearance>
									<!--Flag indicating whether the associated Geometry is visible or hidden.-->
									<visible>false</visible>
									<!--The opacity used to display the geometry between 0:transparent, 1:opaque.-->
									<opacity>0.5</opacity>
									<!--The color, (red, green, blue), [0, 1], used to display the geometry. -->
									<color>0 1 1</color>
									<!--Visuals applied to surfaces associated with this Appearance.-->
									<SurfaceProperties>
										<!--The representation (1:Points, 2:Wire, 3:Shaded) used to display the object.-->
										<representation>3</representation>
									</SurfaceProperties>
								</Appearance>
								<!--The radius of the cylinder.-->
								<radius>0.02</radius>
								<!--The length of the cylinder.-->
								<length>0.19</length>
							</WrapCylinder>
							<WrapCylinder name="SpineCyl_t1">
								<!--Whether or not the WrapObject is considered active in computing paths-->
								<active>true</active>
								<!--Body-fixed Euler angle sequence for the orientation of the WrapObject-->
								<xyz_body_rotation>1.5700000000000001 -1.2 0</xyz_body_rotation>
								<!--Translation of the WrapObject.-->
								<translation>-0.046899999999999997 0.012 0.024</translation>
								<!--The name of quadrant over which the wrap object is active. For example, '+x' or '-y' to set the sidedness of the wrapping.-->
								<quadrant>all</quadrant>
								<!--Default appearance for this Geometry-->
								<Appearance>
									<!--Flag indicating whether the associated Geometry is visible or hidden.-->
									<visible>false</visible>
									<!--The opacity used to display the geometry between 0:transparent, 1:opaque.-->
									<opacity>0.5</opacity>
									<!--The color, (red, green, blue), [0, 1], used to display the geometry. -->
									<color>0 1 1</color>
									<!--Visuals applied to surfaces associated with this Appearance.-->
									<SurfaceProperties>
										<!--The representation (1:Points, 2:Wire, 3:Shaded) used to display the object.-->
										<representation>3</representation>
									</SurfaceProperties>
								</Appearance>
								<!--The radius of the cylinder.-->
								<radius>0.02</radius>
								<!--The length of the cylinder.-->
								<length>0.14999999999999999</length>
							</WrapCylinder>
							<WrapEllipsoid name="Thorax">
								<!--Whether or not the WrapObject is considered active in computing paths-->
								<active>true</active>
								<!--Body-fixed Euler angle sequence for the orientation of the WrapObject-->
								<xyz_body_rotation>0.043458700000000003 -0.33196199999999998 0.18989200000000001</xyz_body_rotation>
								<!--Translation of the WrapObject.-->
								<translation>-0.038600000000000002 -0.1273 0.070900000000000005</translation>
								<!--The name of quadrant over which the wrap object is active. For example, '+x' or '-y' to set the sidedness of the wrapping.-->
								<quadrant>all</quadrant>
								<!--Default appearance for this Geometry-->
								<Appearance>
									<!--Flag indicating whether the associated Geometry is visible or hidden.-->
									<visible>false</visible>
									<!--The opacity used to display the geometry between 0:transparent, 1:opaque.-->
									<opacity>0.5</opacity>
									<!--The color, (red, green, blue), [0, 1], used to display the geometry. -->
									<color>0 1 1</color>
									<!--Visuals applied to surfaces associated with this Appearance.-->
									<SurfaceProperties>
										<!--The representation (1:Points, 2:Wire, 3:Shaded) used to display the object.-->
										<representation>3</representation>
									</SurfaceProperties>
								</Appearance>
								<!--The length of the radii of the ellipsoid.-->
								<dimensions>0.10000000000000001 0.13500000000000001 0.080000000000000002</dimensions>
							</WrapEllipsoid>
							<WrapEllipsoid name="ThoraxSRA">
								<!--Whether or not the WrapObject is considered active in computing paths-->
								<active>true</active>
								<!--Body-fixed Euler angle sequence for the orientation of the WrapObject-->
								<xyz_body_rotation>0 -0.33196199999999998 0.13989199999999999</xyz_body_rotation>
								<!--Translation of the WrapObject.-->
								<translation>-0.038600000000000002 -0.093299999999999994 0.065000000000000002</translation>
								<!--The name of quadrant over which the wrap object is active. For example, '+x' or '-y' to set the sidedness of the wrapping.-->
								<quadrant>all</quadrant>
								<!--Default appearance for this Geometry-->
								<Appearance>
									<!--Flag indicating whether the associated Geometry is visible or hidden.-->
									<visible>false</visible>
									<!--The opacity used to display the geometry between 0:transparent, 1:opaque.-->
									<opacity>0.5</opacity>
									<!--The color, (red, green, blue), [0, 1], used to display the geometry. -->
									<color>0 1 1</color>
									<!--Visuals applied to surfaces associated with this Appearance.-->
									<SurfaceProperties>
										<!--The representation (1:Points, 2:Wire, 3:Shaded) used to display the object.-->
										<representation>3</representation>
									</SurfaceProperties>
								</Appearance>
								<!--The length of the radii of the ellipsoid.-->
								<dimensions>0.050000000000000003 0.10000000000000001 0.065000000000000002</dimensions>
							</WrapEllipsoid>
							<WrapEllipsoid name="ThoraxSRA2">
								<!--Whether or not the WrapObject is considered active in computing paths-->
								<active>true</active>
								<!--Body-fixed Euler angle sequence for the orientation of the WrapObject-->
								<xyz_body_rotation>0 -0.43196200000000001 0.13989199999999999</xyz_body_rotation>
								<!--Translation of the WrapObject.-->
								<translation>-0.025600000000000001 -0.1173 0.085000000000000006</translation>
								<!--The name of quadrant over which the wrap object is active. For example, '+x' or '-y' to set the sidedness of the wrapping.-->
								<quadrant>all</quadrant>
								<!--Default appearance for this Geometry-->
								<Appearance>
									<!--Flag indicating whether the associated Geometry is visible or hidden.-->
									<visible>false</visible>
									<!--The opacity used to display the geometry between 0:transparent, 1:opaque.-->
									<opacity>0.5</opacity>
									<!--The color, (red, green, blue), [0, 1], used to display the geometry. -->
									<color>0 1 1</color>
									<!--Visuals applied to surfaces associated with this Appearance.-->
									<SurfaceProperties>
										<!--The representation (1:Points, 2:Wire, 3:Shaded) used to display the object.-->
										<representation>3</representation>
									</SurfaceProperties>
								</Appearance>
								<!--The length of the radii of the ellipsoid.-->
								<dimensions>0.074999999999999997 0.11 0.065000000000000002</dimensions>
							</WrapEllipsoid>
							<WrapEllipsoid name="ThoraxLAT">
								<!--Whether or not the WrapObject is considered active in computing paths-->
								<active>true</active>
								<!--Body-fixed Euler angle sequence for the orientation of the WrapObject-->
								<xyz_body_rotation>0 -0.43196200000000001 0.13989199999999999</xyz_body_rotation>
								<!--Translation of the WrapObject.-->
								<translation>-0.033599999999999998 -0.14299999999999999 0.065000000000000002</translation>
								<!--The name of quadrant over which the wrap object is active. For example, '+x' or '-y' to set the sidedness of the wrapping.-->
								<quadrant>all</quadrant>
								<!--Default appearance for this Geometry-->
								<Appearance>
									<!--Flag indicating whether the associated Geometry is visible or hidden.-->
									<visible>false</visible>
									<!--The opacity used to display the geometry between 0:transparent, 1:opaque.-->
									<opacity>0.5</opacity>
									<!--The color, (red, green, blue), [0, 1], used to display the geometry. -->
									<color>0 1 1</color>
									<!--Visuals applied to surfaces associated with this Appearance.-->
									<SurfaceProperties>
										<!--The representation (1:Points, 2:Wire, 3:Shaded) used to display the object.-->
										<representation>3</representation>
									</SurfaceProperties>
								</Appearance>
								<!--The length of the radii of the ellipsoid.-->
								<dimensions>0.074999999999999997 0.11 0.065000000000000002</dimensions>
							</WrapEllipsoid>
						</objects>
					</WrapObjectSet>
					<!--The mass of the body (kg)-->
					<mass>20</mass>
					<!--The location (Vec3) of the mass center in the body frame.-->
					<mass_center>-0.029999999999999999 0.32000000000000001 0</mass_center>
					<!--The elements of the inertia tensor (Vec6) as [Ixx Iyy Izz Ixy Ixz Iyz] measured about the mass_center and not the body origin.-->
					<inertia>1.4744999999999999 0.75549999999999995 1.4314 0 0 0</inertia>
				</Body>
				<Body name="clavicle">
					<!--The geometry used to display the axes of this Frame.-->
					<FrameGeometry name="frame_geometry">
						<!--Path to a Component that satisfies the Socket 'frame' of type Frame.-->
						<socket_frame>..</socket_frame>
						<!--Scale factors in X, Y, Z directions respectively.-->
						<scale_factors>0.20000000000000001 0.20000000000000001 0.20000000000000001</scale_factors>
					</FrameGeometry>
					<!--List of geometry attached to this Frame. Note, the geometry are treated as fixed to the frame and they share the transform of the frame when visualized-->
					<attached_geometry>
						<Mesh name="clavicle_geom_1">
							<!--Path to a Component that satisfies the Socket 'frame' of type Frame.-->
							<socket_frame>..</socket_frame>
							<!--Scale factors in X, Y, Z directions respectively.-->
							<scale_factors>1 1 1</scale_factors>
							<!--Default appearance attributes for this Geometry-->
							<Appearance>
								<!--The opacity used to display the geometry between 0:transparent, 1:opaque.-->
								<opacity>1</opacity>
								<!--The color, (red, green, blue), [0, 1], used to display the geometry. -->
								<color>1 1 1</color>
							</Appearance>
							<!--Name of geometry file.-->
							<mesh_file>clavicle.vtp</mesh_file>
						</Mesh>
					</attached_geometry>
					<!--The mass of the body (kg)-->
					<mass>0.20000000000000001</mass>
					<!--The location (Vec3) of the mass center in the body frame.-->
					<mass_center>-0.012720499999999999 0.0084954100000000001 0.065984600000000004</mass_center>
					<!--The elements of the inertia tensor (Vec6) as [Ixx Iyy Izz Ixy Ixz Iyz] measured about the mass_center and not the body origin.-->
					<inertia>0 0 0 0 0 0</inertia>
				</Body>
				<Body name="clavphant">
					<!--The geometry used to display the axes of this Frame.-->
					<FrameGeometry name="frame_geometry">
						<!--Path to a Component that satisfies the Socket 'frame' of type Frame.-->
						<socket_frame>..</socket_frame>
						<!--Scale factors in X, Y, Z directions respectively.-->
						<scale_factors>0.20000000000000001 0.20000000000000001 0.20000000000000001</scale_factors>
					</FrameGeometry>
					<!--List of geometry attached to this Frame. Note, the geometry are treated as fixed to the frame and they share the transform of the frame when visualized-->
					<attached_geometry />
					<!--Set of wrap objects fixed to this body that GeometryPaths can wrap over.This property used to be a member of Body but was moved up with the introduction of Frames.-->
					<WrapObjectSet name="wrapobjectset">
						<objects />
						<groups />
					</WrapObjectSet>
					<!--The mass of the body (kg)-->
					<mass>0.0001</mass>
					<!--The location (Vec3) of the mass center in the body frame.-->
					<mass_center>0 0 0</mass_center>
					<!--The elements of the inertia tensor (Vec6) as [Ixx Iyy Izz Ixy Ixz Iyz] measured about the mass_center and not the body origin.-->
					<inertia>1 1 1 0 0 0</inertia>
				</Body>
				<Body name="scapula">
					<!--The geometry used to display the axes of this Frame.-->
					<FrameGeometry name="frame_geometry">
						<!--Path to a Component that satisfies the Socket 'frame' of type Frame.-->
						<socket_frame>..</socket_frame>
						<!--Scale factors in X, Y, Z directions respectively.-->
						<scale_factors>0.20000000000000001 0.20000000000000001 0.20000000000000001</scale_factors>
					</FrameGeometry>
					<!--List of geometry attached to this Frame. Note, the geometry are treated as fixed to the frame and they share the transform of the frame when visualized-->
					<attached_geometry>
						<Mesh name="scapula_geom_1">
							<!--Path to a Component that satisfies the Socket 'frame' of type Frame.-->
							<socket_frame>..</socket_frame>
							<!--Scale factors in X, Y, Z directions respectively.-->
							<scale_factors>1 1 1</scale_factors>
							<!--Default appearance attributes for this Geometry-->
							<Appearance>
								<!--The opacity used to display the geometry between 0:transparent, 1:opaque.-->
								<opacity>1</opacity>
								<!--The color, (red, green, blue), [0, 1], used to display the geometry. -->
								<color>1 1 1</color>
							</Appearance>
							<!--Name of geometry file.-->
							<mesh_file>scapula.vtp</mesh_file>
						</Mesh>
					</attached_geometry>
					<!--Set of wrap objects fixed to this body that GeometryPaths can wrap over.This property used to be a member of Body but was moved up with the introduction of Frames.-->
					<WrapObjectSet name="wrapobjectset">
						<objects>
							<WrapTorus name="INFSP">
								<!--Whether or not the WrapObject is considered active in computing paths-->
								<active>false</active>
								<!--Body-fixed Euler angle sequence for the orientation of the WrapObject-->
								<xyz_body_rotation>0.025307300000000001 0.58835000000000004 0.15184400000000001</xyz_body_rotation>
								<!--Translation of the WrapObject.-->
								<translation>-0.056099999999999997 -0.019900000000000001 -0.0112</translation>
								<!--The name of quadrant over which the wrap object is active. For example, '+x' or '-y' to set the sidedness of the wrapping.-->
								<quadrant>all</quadrant>
								<!--Default appearance for this Geometry-->
								<Appearance>
									<!--Flag indicating whether the associated Geometry is visible or hidden.-->
									<visible>false</visible>
									<!--The opacity used to display the geometry between 0:transparent, 1:opaque.-->
									<opacity>0.5</opacity>
									<!--The color, (red, green, blue), [0, 1], used to display the geometry. -->
									<color>0 1 1</color>
									<!--Visuals applied to surfaces associated with this Appearance.-->
									<SurfaceProperties>
										<!--The representation (1:Points, 2:Wire, 3:Shaded) used to display the object.-->
										<representation>3</representation>
									</SurfaceProperties>
								</Appearance>
								<!--The inner radius of the Torus.-->
								<inner_radius>0.0080000000000000002</inner_radius>
								<!--The outer radius of the Torus.-->
								<outer_radius>0.019</outer_radius>
							</WrapTorus>
							<WrapEllipsoid name="TMIN">
								<!--Whether or not the WrapObject is considered active in computing paths-->
								<active>true</active>
								<!--Body-fixed Euler angle sequence for the orientation of the WrapObject-->
								<xyz_body_rotation>-2.09754 -0.28082299999999999 -1.7634799999999999</xyz_body_rotation>
								<!--Translation of the WrapObject.-->
								<translation>-0.041799999999999997 -0.051900000000000002 -0.035900000000000001</translation>
								<!--The name of quadrant over which the wrap object is active. For example, '+x' or '-y' to set the sidedness of the wrapping.-->
								<quadrant>x</quadrant>
								<!--Default appearance for this Geometry-->
								<Appearance>
									<!--Flag indicating whether the associated Geometry is visible or hidden.-->
									<visible>false</visible>
									<!--The opacity used to display the geometry between 0:transparent, 1:opaque.-->
									<opacity>0.5</opacity>
									<!--The color, (red, green, blue), [0, 1], used to display the geometry. -->
									<color>0 1 1</color>
									<!--Visuals applied to surfaces associated with this Appearance.-->
									<SurfaceProperties>
										<!--The representation (1:Points, 2:Wire, 3:Shaded) used to display the object.-->
										<representation>3</representation>
									</SurfaceProperties>
								</Appearance>
								<!--The length of the radii of the ellipsoid.-->
								<dimensions>0.029999999999999999 0.029999999999999999 0.050000000000000003</dimensions>
							</WrapEllipsoid>
							<WrapCylinder name="TRIlongglen">
								<!--Whether or not the WrapObject is considered active in computing paths-->
								<active>true</active>
								<!--Body-fixed Euler angle sequence for the orientation of the WrapObject-->
								<xyz_body_rotation>1.3753200000000001 -0.29461199999999999 2.4359600000000001</xyz_body_rotation>
								<!--Translation of the WrapObject.-->
								<translation>-0.035900000000000001 -0.0309 -0.0132</translation>
								<!--The name of quadrant over which the wrap object is active. For example, '+x' or '-y' to set the sidedness of the wrapping.-->
								<quadrant>x</quadrant>
								<!--Default appearance for this Geometry-->
								<Appearance>
									<!--Flag indicating whether the associated Geometry is visible or hidden.-->
									<visible>false</visible>
									<!--The opacity used to display the geometry between 0:transparent, 1:opaque.-->
									<opacity>0.5</opacity>
									<!--The color, (red, green, blue), [0, 1], used to display the geometry. -->
									<color>0 1 1</color>
									<!--Visuals applied to surfaces associated with this Appearance.-->
									<SurfaceProperties>
										<!--The representation (1:Points, 2:Wire, 3:Shaded) used to display the object.-->
										<representation>3</representation>
									</SurfaceProperties>
								</Appearance>
								<!--The radius of the cylinder.-->
								<radius>0.0030000000000000001</radius>
								<!--The length of the cylinder.-->
								<length>0.029999999999999999</length>
							</WrapCylinder>
						</objects>
					</WrapObjectSet>
					<!--The mass of the body (kg)-->
					<mass>0.5</mass>
					<!--The location (Vec3) of the mass center in the body frame.-->
					<mass_center>-0.071999999999999995 -0.039 -0.065000000000000002</mass_center>
					<!--The elements of the inertia tensor (Vec6) as [Ixx Iyy Izz Ixy Ixz Iyz] measured about the mass_center and not the body origin.-->
					<inertia>0 0 0 0 0 0</inertia>
				</Body>
				<Body name="scapphant">
					<!--The geometry used to display the axes of this Frame.-->
					<FrameGeometry name="frame_geometry">
						<!--Path to a Component that satisfies the Socket 'frame' of type Frame.-->
						<socket_frame>..</socket_frame>
						<!--Scale factors in X, Y, Z directions respectively.-->
						<scale_factors>0.20000000000000001 0.20000000000000001 0.20000000000000001</scale_factors>
					</FrameGeometry>
					<!--List of geometry attached to this Frame. Note, the geometry are treated as fixed to the frame and they share the transform of the frame when visualized-->
					<attached_geometry />
					<!--Set of wrap objects fixed to this body that GeometryPaths can wrap over.This property used to be a member of Body but was moved up with the introduction of Frames.-->
					<WrapObjectSet name="wrapobjectset">
						<objects />
						<groups />
					</WrapObjectSet>
					<!--The mass of the body (kg)-->
					<mass>0.0001</mass>
					<!--The location (Vec3) of the mass center in the body frame.-->
					<mass_center>0 0 0</mass_center>
					<!--The elements of the inertia tensor (Vec6) as [Ixx Iyy Izz Ixy Ixz Iyz] measured about the mass_center and not the body origin.-->
					<inertia>1 1 1 0 0 0</inertia>
				</Body>
				<Body name="humphant">
					<!--The geometry used to display the axes of this Frame.-->
					<FrameGeometry name="frame_geometry">
						<!--Path to a Component that satisfies the Socket 'frame' of type Frame.-->
						<socket_frame>..</socket_frame>
						<!--Scale factors in X, Y, Z directions respectively.-->
						<scale_factors>0.20000000000000001 0.20000000000000001 0.20000000000000001</scale_factors>
					</FrameGeometry>
					<!--List of geometry attached to this Frame. Note, the geometry are treated as fixed to the frame and they share the transform of the frame when visualized-->
					<attached_geometry />
					<!--Set of wrap objects fixed to this body that GeometryPaths can wrap over.This property used to be a member of Body but was moved up with the introduction of Frames.-->
					<WrapObjectSet name="wrapobjectset">
						<objects />
						<groups />
					</WrapObjectSet>
					<!--The mass of the body (kg)-->
					<mass>0.0001</mass>
					<!--The location (Vec3) of the mass center in the body frame.-->
					<mass_center>0 0 0</mass_center>
					<!--The elements of the inertia tensor (Vec6) as [Ixx Iyy Izz Ixy Ixz Iyz] measured about the mass_center and not the body origin.-->
					<inertia>1 1 1 0 0 0</inertia>
				</Body>
				<Body name="humphant1">
					<!--The geometry used to display the axes of this Frame.-->
					<FrameGeometry name="frame_geometry">
						<!--Path to a Component that satisfies the Socket 'frame' of type Frame.-->
						<socket_frame>..</socket_frame>
						<!--Scale factors in X, Y, Z directions respectively.-->
						<scale_factors>0.20000000000000001 0.20000000000000001 0.20000000000000001</scale_factors>
					</FrameGeometry>
					<!--List of geometry attached to this Frame. Note, the geometry are treated as fixed to the frame and they share the transform of the frame when visualized-->
					<attached_geometry />
					<!--Set of wrap objects fixed to this body that GeometryPaths can wrap over.This property used to be a member of Body but was moved up with the introduction of Frames.-->
					<WrapObjectSet name="wrapobjectset">
						<objects />
						<groups />
					</WrapObjectSet>
					<!--The mass of the body (kg)-->
					<mass>0.0001</mass>
					<!--The location (Vec3) of the mass center in the body frame.-->
					<mass_center>0 0 0</mass_center>
					<!--The elements of the inertia tensor (Vec6) as [Ixx Iyy Izz Ixy Ixz Iyz] measured about the mass_center and not the body origin.-->
					<inertia>1 1 1 0 0 0</inertia>
				</Body>
				<Body name="humerus">
					<!--The geometry used to display the axes of this Frame.-->
					<FrameGeometry name="frame_geometry">
						<!--Path to a Component that satisfies the Socket 'frame' of type Frame.-->
						<socket_frame>..</socket_frame>
						<!--Scale factors in X, Y, Z directions respectively.-->
						<scale_factors>0.20000000000000001 0.20000000000000001 0.20000000000000001</scale_factors>
					</FrameGeometry>
					<!--List of geometry attached to this Frame. Note, the geometry are treated as fixed to the frame and they share the transform of the frame when visualized-->
					<attached_geometry>
						<Mesh name="humerus_geom_1">
							<!--Path to a Component that satisfies the Socket 'frame' of type Frame.-->
							<socket_frame>..</socket_frame>
							<!--Scale factors in X, Y, Z directions respectively.-->
							<scale_factors>1 1 1</scale_factors>
							<!--Default appearance attributes for this Geometry-->
							<Appearance>
								<!--The opacity used to display the geometry between 0:transparent, 1:opaque.-->
								<opacity>1</opacity>
								<!--The color, (red, green, blue), [0, 1], used to display the geometry. -->
								<color>1 1 1</color>
							</Appearance>
							<!--Name of geometry file.-->
							<mesh_file>humerus.vtp</mesh_file>
						</Mesh>
					</attached_geometry>
					<!--Set of wrap objects fixed to this body that GeometryPaths can wrap over.This property used to be a member of Body but was moved up with the introduction of Frames.-->
					<WrapObjectSet name="wrapobjectset">
						<objects>
							<WrapSphere name="hhead">
								<!--Whether or not the WrapObject is considered active in computing paths-->
								<active>true</active>
								<!--Body-fixed Euler angle sequence for the orientation of the WrapObject-->
								<xyz_body_rotation>0 0 0</xyz_body_rotation>
								<!--Translation of the WrapObject.-->
								<translation>-0.0032000013682117641 0.004900028324595118 -0.0019999875686123655</translation>
								<!--The name of quadrant over which the wrap object is active. For example, '+x' or '-y' to set the sidedness of the wrapping.-->
								<quadrant>all</quadrant>
								<!--Default appearance for this Geometry-->
								<Appearance>
									<!--Flag indicating whether the associated Geometry is visible or hidden.-->
									<visible>false</visible>
									<!--The opacity used to display the geometry between 0:transparent, 1:opaque.-->
									<opacity>1</opacity>
									<!--The color, (red, green, blue), [0, 1], used to display the geometry. -->
									<color>0 1 1</color>
									<!--Visuals applied to surfaces associated with this Appearance.-->
									<SurfaceProperties>
										<!--The representation (1:Points, 2:Wire, 3:Shaded) used to display the object.-->
										<representation>3</representation>
									</SurfaceProperties>
								</Appearance>
								<!--The radius of the sphere.-->
								<radius>0.024539745611113304</radius>
							</WrapSphere>
							<WrapEllipsoid name="SUPSP">
								<!--Whether or not the WrapObject is considered active in computing paths-->
								<active>true</active>
								<!--Body-fixed Euler angle sequence for the orientation of the WrapObject-->
								<xyz_body_rotation>0.038048199999999997 0.0085521099999999999 -1.3067299999999999</xyz_body_rotation>
								<!--Translation of the WrapObject.-->
								<translation>0.00020000000000000001 0.0077000000000000002 0.0043</translation>
								<!--The name of quadrant over which the wrap object is active. For example, '+x' or '-y' to set the sidedness of the wrapping.-->
								<quadrant>all</quadrant>
								<!--Default appearance for this Geometry-->
								<Appearance>
									<!--Flag indicating whether the associated Geometry is visible or hidden.-->
									<visible>false</visible>
									<!--The opacity used to display the geometry between 0:transparent, 1:opaque.-->
									<opacity>0.5</opacity>
									<!--The color, (red, green, blue), [0, 1], used to display the geometry. -->
									<color>0 1 1</color>
									<!--Visuals applied to surfaces associated with this Appearance.-->
									<SurfaceProperties>
										<!--The representation (1:Points, 2:Wire, 3:Shaded) used to display the object.-->
										<representation>3</representation>
									</SurfaceProperties>
								</Appearance>
								<!--The length of the radii of the ellipsoid.-->
								<dimensions>0.02 0.02 0.02</dimensions>
							</WrapEllipsoid>
							<WrapEllipsoid name="INFSP_and_TMIN_hum_head">
								<!--Whether or not the WrapObject is considered active in computing paths-->
								<active>true</active>
								<!--Body-fixed Euler angle sequence for the orientation of the WrapObject-->
								<xyz_body_rotation>-0.28658299999999998 -0.0090757100000000007 -0.068416900000000003</xyz_body_rotation>
								<!--Translation of the WrapObject.-->
								<translation>-0.00029999999999999997 0.0025999999999999999 0.0038</translation>
								<!--The name of quadrant over which the wrap object is active. For example, '+x' or '-y' to set the sidedness of the wrapping.-->
								<quadrant>all</quadrant>
								<!--Default appearance for this Geometry-->
								<Appearance>
									<!--Flag indicating whether the associated Geometry is visible or hidden.-->
									<visible>false</visible>
									<!--The opacity used to display the geometry between 0:transparent, 1:opaque.-->
									<opacity>0.5</opacity>
									<!--The color, (red, green, blue), [0, 1], used to display the geometry. -->
									<color>0 1 1</color>
									<!--Visuals applied to surfaces associated with this Appearance.-->
									<SurfaceProperties>
										<!--The representation (1:Points, 2:Wire, 3:Shaded) used to display the object.-->
										<representation>3</representation>
									</SurfaceProperties>
								</Appearance>
								<!--The length of the radii of the ellipsoid.-->
								<dimensions>0.02 0.025000000000000001 0.02</dimensions>
							</WrapEllipsoid>
							<WrapCylinder name="TMINhum">
								<!--Whether or not the WrapObject is considered active in computing paths-->
								<active>true</active>
								<!--Body-fixed Euler angle sequence for the orientation of the WrapObject-->
								<xyz_body_rotation>1.75353 0.069289600000000007 2.7462800000000001</xyz_body_rotation>
								<!--Translation of the WrapObject.-->
								<translation>-0.0014 -0.045499999999999999 0</translation>
								<!--The name of quadrant over which the wrap object is active. For example, '+x' or '-y' to set the sidedness of the wrapping.-->
								<quadrant>x</quadrant>
								<!--Default appearance for this Geometry-->
								<Appearance>
									<!--Flag indicating whether the associated Geometry is visible or hidden.-->
									<visible>false</visible>
									<!--The opacity used to display the geometry between 0:transparent, 1:opaque.-->
									<opacity>0.5</opacity>
									<!--The color, (red, green, blue), [0, 1], used to display the geometry. -->
									<color>0 1 1</color>
									<!--Visuals applied to surfaces associated with this Appearance.-->
									<SurfaceProperties>
										<!--The representation (1:Points, 2:Wire, 3:Shaded) used to display the object.-->
										<representation>3</representation>
									</SurfaceProperties>
								</Appearance>
								<!--The radius of the cylinder.-->
								<radius>0.0070000000000000001</radius>
								<!--The length of the cylinder.-->
								<length>0.070000000000000007</length>
							</WrapCylinder>
							<WrapSphere name="TMAJ_LAT_PEC_CORBhh">
								<!--Whether or not the WrapObject is considered active in computing paths-->
								<active>true</active>
								<!--Body-fixed Euler angle sequence for the orientation of the WrapObject-->
								<xyz_body_rotation>0 0 0</xyz_body_rotation>
								<!--Translation of the WrapObject.-->
								<translation>0.00029999999999999997 -0.0089999999999999993 0.0060000000000000001</translation>
								<!--The name of quadrant over which the wrap object is active. For example, '+x' or '-y' to set the sidedness of the wrapping.-->
								<quadrant>all</quadrant>
								<!--Default appearance for this Geometry-->
								<Appearance>
									<!--Flag indicating whether the associated Geometry is visible or hidden.-->
									<visible>false</visible>
									<!--The opacity used to display the geometry between 0:transparent, 1:opaque.-->
									<opacity>0.5</opacity>
									<!--The color, (red, green, blue), [0, 1], used to display the geometry. -->
									<color>0 1 1</color>
									<!--Visuals applied to surfaces associated with this Appearance.-->
									<SurfaceProperties>
										<!--The representation (1:Points, 2:Wire, 3:Shaded) used to display the object.-->
										<representation>3</representation>
									</SurfaceProperties>
								</Appearance>
								<!--The radius of the sphere.-->
								<radius>0.024500000000000001</radius>
							</WrapSphere>
							<WrapCylinder name="TMAJ_LAThum">
								<!--Whether or not the WrapObject is considered active in computing paths-->
								<active>true</active>
								<!--Body-fixed Euler angle sequence for the orientation of the WrapObject-->
								<xyz_body_rotation>1.5364100000000001 -0.063704499999999997 1.4142399999999999</xyz_body_rotation>
								<!--Translation of the WrapObject.-->
								<translation>0.00069999999999999999 -0.044299999999999999 -0.0054999999999999997</translation>
								<!--The name of quadrant over which the wrap object is active. For example, '+x' or '-y' to set the sidedness of the wrapping.-->
								<quadrant>-x</quadrant>
								<!--Default appearance for this Geometry-->
								<Appearance>
									<!--Flag indicating whether the associated Geometry is visible or hidden.-->
									<visible>false</visible>
									<!--The opacity used to display the geometry between 0:transparent, 1:opaque.-->
									<opacity>0.5</opacity>
									<!--The color, (red, green, blue), [0, 1], used to display the geometry. -->
									<color>0 1 1</color>
									<!--Visuals applied to surfaces associated with this Appearance.-->
									<SurfaceProperties>
										<!--The representation (1:Points, 2:Wire, 3:Shaded) used to display the object.-->
										<representation>3</representation>
									</SurfaceProperties>
								</Appearance>
								<!--The radius of the cylinder.-->
								<radius>0.0070000000000000001</radius>
								<!--The length of the cylinder.-->
								<length>0.040000000000000001</length>
							</WrapCylinder>
							<WrapEllipsoid name="PEC1hh">
								<!--Whether or not the WrapObject is considered active in computing paths-->
								<active>true</active>
								<!--Body-fixed Euler angle sequence for the orientation of the WrapObject-->
								<xyz_body_rotation>-0.62046500000000004 -0.31049399999999999 0.36372700000000002</xyz_body_rotation>
								<!--Translation of the WrapObject.-->
								<translation>-0.0037000000000000002 0.00050000000000000001 -0.0025000000000000001</translation>
								<!--The name of quadrant over which the wrap object is active. For example, '+x' or '-y' to set the sidedness of the wrapping.-->
								<quadrant>all</quadrant>
								<!--Default appearance for this Geometry-->
								<Appearance>
									<!--Flag indicating whether the associated Geometry is visible or hidden.-->
									<visible>false</visible>
									<!--The opacity used to display the geometry between 0:transparent, 1:opaque.-->
									<opacity>0.5</opacity>
									<!--The color, (red, green, blue), [0, 1], used to display the geometry. -->
									<color>0 1 1</color>
									<!--Visuals applied to surfaces associated with this Appearance.-->
									<SurfaceProperties>
										<!--The representation (1:Points, 2:Wire, 3:Shaded) used to display the object.-->
										<representation>3</representation>
									</SurfaceProperties>
								</Appearance>
								<!--The length of the radii of the ellipsoid.-->
								<dimensions>0.029999999999999999 0.02 0.02</dimensions>
							</WrapEllipsoid>
							<WrapCylinder name="PEC12hum">
								<!--Whether or not the WrapObject is considered active in computing paths-->
								<active>true</active>
								<!--Body-fixed Euler angle sequence for the orientation of the WrapObject-->
								<xyz_body_rotation>1.55928 -0.077492599999999995 -0.92589699999999997</xyz_body_rotation>
								<!--Translation of the WrapObject.-->
								<translation>0.002 -0.050799999999999998 -0.0016999999999999999</translation>
								<!--The name of quadrant over which the wrap object is active. For example, '+x' or '-y' to set the sidedness of the wrapping.-->
								<quadrant>x</quadrant>
								<!--Default appearance for this Geometry-->
								<Appearance>
									<!--Flag indicating whether the associated Geometry is visible or hidden.-->
									<visible>false</visible>
									<!--The opacity used to display the geometry between 0:transparent, 1:opaque.-->
									<opacity>0.5</opacity>
									<!--The color, (red, green, blue), [0, 1], used to display the geometry. -->
									<color>0 1 1</color>
									<!--Visuals applied to surfaces associated with this Appearance.-->
									<SurfaceProperties>
										<!--The representation (1:Points, 2:Wire, 3:Shaded) used to display the object.-->
										<representation>3</representation>
									</SurfaceProperties>
								</Appearance>
								<!--The radius of the cylinder.-->
								<radius>0.0089999999999999993</radius>
								<!--The length of the cylinder.-->
								<length>0.070000000000000007</length>
							</WrapCylinder>
							<WrapSphere name="PEC23hh">
								<!--Whether or not the WrapObject is considered active in computing paths-->
								<active>true</active>
								<!--Body-fixed Euler angle sequence for the orientation of the WrapObject-->
								<xyz_body_rotation>0 0 0</xyz_body_rotation>
								<!--Translation of the WrapObject.-->
								<translation>-0.0086 0.0020999999999999999 -0.00040000000000000002</translation>
								<!--The name of quadrant over which the wrap object is active. For example, '+x' or '-y' to set the sidedness of the wrapping.-->
								<quadrant>all</quadrant>
								<!--Default appearance for this Geometry-->
								<Appearance>
									<!--Flag indicating whether the associated Geometry is visible or hidden.-->
									<visible>false</visible>
									<!--The opacity used to display the geometry between 0:transparent, 1:opaque.-->
									<opacity>0.5</opacity>
									<!--The color, (red, green, blue), [0, 1], used to display the geometry. -->
									<color>0 1 1</color>
									<!--Visuals applied to surfaces associated with this Appearance.-->
									<SurfaceProperties>
										<!--The representation (1:Points, 2:Wire, 3:Shaded) used to display the object.-->
										<representation>3</representation>
									</SurfaceProperties>
								</Appearance>
								<!--The radius of the sphere.-->
								<radius>0.02</radius>
							</WrapSphere>
							<WrapCylinder name="PEC3hum">
								<!--Whether or not the WrapObject is considered active in computing paths-->
								<active>true</active>
								<!--Body-fixed Euler angle sequence for the orientation of the WrapObject-->
								<xyz_body_rotation>1.4409400000000001 -0.056199600000000002 1.75196</xyz_body_rotation>
								<!--Translation of the WrapObject.-->
								<translation>0.00089999999999999998 -0.055100000000000003 -0.00040000000000000002</translation>
								<!--The name of quadrant over which the wrap object is active. For example, '+x' or '-y' to set the sidedness of the wrapping.-->
								<quadrant>-x</quadrant>
								<!--Default appearance for this Geometry-->
								<Appearance>
									<!--Flag indicating whether the associated Geometry is visible or hidden.-->
									<visible>false</visible>
									<!--The opacity used to display the geometry between 0:transparent, 1:opaque.-->
									<opacity>0.5</opacity>
									<!--The color, (red, green, blue), [0, 1], used to display the geometry. -->
									<color>0 1 1</color>
									<!--Visuals applied to surfaces associated with this Appearance.-->
									<SurfaceProperties>
										<!--The representation (1:Points, 2:Wire, 3:Shaded) used to display the object.-->
										<representation>3</representation>
									</SurfaceProperties>
								</Appearance>
								<!--The radius of the cylinder.-->
								<radius>0.0080000000000000002</radius>
								<!--The length of the cylinder.-->
								<length>0.070000000000000007</length>
							</WrapCylinder>
							<WrapCylinder name="LAT_TMAJhh">
								<!--Whether or not the WrapObject is considered active in computing paths-->
								<active>true</active>
								<!--Body-fixed Euler angle sequence for the orientation of the WrapObject-->
								<xyz_body_rotation>-0.30508400000000002 -0.018325999999999999 -0.68661300000000003</xyz_body_rotation>
								<!--Translation of the WrapObject.-->
								<translation>-0.0224 0.010200000000000001 0.0094000000000000004</translation>
								<!--The name of quadrant over which the wrap object is active. For example, '+x' or '-y' to set the sidedness of the wrapping.-->
								<quadrant>-y</quadrant>
								<!--Default appearance for this Geometry-->
								<Appearance>
									<!--Flag indicating whether the associated Geometry is visible or hidden.-->
									<visible>false</visible>
									<!--The opacity used to display the geometry between 0:transparent, 1:opaque.-->
									<opacity>0.5</opacity>
									<!--The color, (red, green, blue), [0, 1], used to display the geometry. -->
									<color>0 1 1</color>
									<!--Visuals applied to surfaces associated with this Appearance.-->
									<SurfaceProperties>
										<!--The representation (1:Points, 2:Wire, 3:Shaded) used to display the object.-->
										<representation>3</representation>
									</SurfaceProperties>
								</Appearance>
								<!--The radius of the cylinder.-->
								<radius>0.0070000000000000001</radius>
								<!--The length of the cylinder.-->
								<length>0.044999999999999998</length>
							</WrapCylinder>
							<WrapSphere name="LAT_TMAJ2hh">
								<!--Whether or not the WrapObject is considered active in computing paths-->
								<active>true</active>
								<!--Body-fixed Euler angle sequence for the orientation of the WrapObject-->
								<xyz_body_rotation>-0.12723499999999999 0.276111 0.019722199999999999</xyz_body_rotation>
								<!--Translation of the WrapObject.-->
								<translation>-0.0016000000000000001 0.0091999999999999998 0.0051999999999999998</translation>
								<!--The name of quadrant over which the wrap object is active. For example, '+x' or '-y' to set the sidedness of the wrapping.-->
								<quadrant>-z</quadrant>
								<!--Default appearance for this Geometry-->
								<Appearance>
									<!--Flag indicating whether the associated Geometry is visible or hidden.-->
									<visible>false</visible>
									<!--The opacity used to display the geometry between 0:transparent, 1:opaque.-->
									<opacity>0.5</opacity>
									<!--The color, (red, green, blue), [0, 1], used to display the geometry. -->
									<color>0 1 1</color>
									<!--Visuals applied to surfaces associated with this Appearance.-->
									<SurfaceProperties>
										<!--The representation (1:Points, 2:Wire, 3:Shaded) used to display the object.-->
										<representation>3</representation>
									</SurfaceProperties>
								</Appearance>
								<!--The radius of the sphere.-->
								<radius>0.029999999999999999</radius>
							</WrapSphere>
							<WrapCylinder name="CORBhum">
								<!--Whether or not the WrapObject is considered active in computing paths-->
								<active>true</active>
								<!--Body-fixed Euler angle sequence for the orientation of the WrapObject-->
								<xyz_body_rotation>-1.60832 0.095993099999999998 0.87528300000000003</xyz_body_rotation>
								<!--Translation of the WrapObject.-->
								<translation>0.0027000000000000001 -0.1202 -0.0058999999999999999</translation>
								<!--The name of quadrant over which the wrap object is active. For example, '+x' or '-y' to set the sidedness of the wrapping.-->
								<quadrant>x</quadrant>
								<!--Default appearance for this Geometry-->
								<Appearance>
									<!--Flag indicating whether the associated Geometry is visible or hidden.-->
									<visible>false</visible>
									<!--The opacity used to display the geometry between 0:transparent, 1:opaque.-->
									<opacity>0.5</opacity>
									<!--The color, (red, green, blue), [0, 1], used to display the geometry. -->
									<color>0 1 1</color>
									<!--Visuals applied to surfaces associated with this Appearance.-->
									<SurfaceProperties>
										<!--The representation (1:Points, 2:Wire, 3:Shaded) used to display the object.-->
										<representation>3</representation>
									</SurfaceProperties>
								</Appearance>
								<!--The radius of the cylinder.-->
								<radius>0.0080000000000000002</radius>
								<!--The length of the cylinder.-->
								<length>0.050000000000000003</length>
							</WrapCylinder>
							<WrapEllipsoid name="TRIlonghh">
								<!--Whether or not the WrapObject is considered active in computing paths-->
								<active>true</active>
								<!--Body-fixed Euler angle sequence for the orientation of the WrapObject-->
								<xyz_body_rotation>3.00162 -0.85346599999999995 2.5741900000000002</xyz_body_rotation>
								<!--Translation of the WrapObject.-->
								<translation>-0.0077999999999999996 -0.0041000000000000003 -0.0014</translation>
								<!--The name of quadrant over which the wrap object is active. For example, '+x' or '-y' to set the sidedness of the wrapping.-->
								<quadrant>z</quadrant>
								<!--Default appearance for this Geometry-->
								<Appearance>
									<!--Flag indicating whether the associated Geometry is visible or hidden.-->
									<visible>false</visible>
									<!--The opacity used to display the geometry between 0:transparent, 1:opaque.-->
									<opacity>0.5</opacity>
									<!--The color, (red, green, blue), [0, 1], used to display the geometry. -->
									<color>0 1 1</color>
									<!--Visuals applied to surfaces associated with this Appearance.-->
									<SurfaceProperties>
										<!--The representation (1:Points, 2:Wire, 3:Shaded) used to display the object.-->
										<representation>3</representation>
									</SurfaceProperties>
								</Appearance>
								<!--The length of the radii of the ellipsoid.-->
								<dimensions>0.035000000000000003 0.02 0.02</dimensions>
							</WrapEllipsoid>
							<WrapCylinder name="TRI">
								<!--Whether or not the WrapObject is considered active in computing paths-->
								<active>true</active>
								<!--Body-fixed Euler angle sequence for the orientation of the WrapObject-->
								<xyz_body_rotation>-0.14015 -0.0062831900000000001 0.15498500000000001</xyz_body_rotation>
								<!--Translation of the WrapObject.-->
								<translation>0.0028 -0.29189999999999999 -0.011900000000000001</translation>
								<!--The name of quadrant over which the wrap object is active. For example, '+x' or '-y' to set the sidedness of the wrapping.-->
								<quadrant>all</quadrant>
								<!--Default appearance for this Geometry-->
								<Appearance>
									<!--Flag indicating whether the associated Geometry is visible or hidden.-->
									<visible>false</visible>
									<!--The opacity used to display the geometry between 0:transparent, 1:opaque.-->
									<opacity>0.5</opacity>
									<!--The color, (red, green, blue), [0, 1], used to display the geometry. -->
									<color>0 1 1</color>
									<!--Visuals applied to surfaces associated with this Appearance.-->
									<SurfaceProperties>
										<!--The representation (1:Points, 2:Wire, 3:Shaded) used to display the object.-->
										<representation>3</representation>
									</SurfaceProperties>
								</Appearance>
								<!--The radius of the cylinder.-->
								<radius>0.016</radius>
								<!--The length of the cylinder.-->
								<length>0.040000000000000001</length>
							</WrapCylinder>
							<WrapEllipsoid name="ANC">
								<!--Whether or not the WrapObject is considered active in computing paths-->
								<active>true</active>
								<!--Body-fixed Euler angle sequence for the orientation of the WrapObject-->
								<xyz_body_rotation>0.00750492 -0.19669900000000001 1.0492900000000001</xyz_body_rotation>
								<!--Translation of the WrapObject.-->
								<translation>0.0134 -0.28610000000000002 -0.00080000000000000004</translation>
								<!--The name of quadrant over which the wrap object is active. For example, '+x' or '-y' to set the sidedness of the wrapping.-->
								<quadrant>-x</quadrant>
								<!--Default appearance for this Geometry-->
								<Appearance>
									<!--Flag indicating whether the associated Geometry is visible or hidden.-->
									<visible>false</visible>
									<!--The opacity used to display the geometry between 0:transparent, 1:opaque.-->
									<opacity>0.5</opacity>
									<!--The color, (red, green, blue), [0, 1], used to display the geometry. -->
									<color>0 1 1</color>
									<!--Visuals applied to surfaces associated with this Appearance.-->
									<SurfaceProperties>
										<!--The representation (1:Points, 2:Wire, 3:Shaded) used to display the object.-->
										<representation>3</representation>
									</SurfaceProperties>
								</Appearance>
								<!--The length of the radii of the ellipsoid.-->
								<dimensions>0.02 0.02 0.02</dimensions>
							</WrapEllipsoid>
							<WrapEllipsoid name="BIClong">
								<!--Whether or not the WrapObject is considered active in computing paths-->
								<active>true</active>
								<!--Body-fixed Euler angle sequence for the orientation of the WrapObject-->
								<xyz_body_rotation>-2.00434 -1.0016400000000001 0.97546500000000003</xyz_body_rotation>
								<!--Translation of the WrapObject.-->
								<translation>0.0033 0.0073000000000000001 0.00029999999999999997</translation>
								<!--The name of quadrant over which the wrap object is active. For example, '+x' or '-y' to set the sidedness of the wrapping.-->
								<quadrant>-y</quadrant>
								<!--Default appearance for this Geometry-->
								<Appearance>
									<!--Flag indicating whether the associated Geometry is visible or hidden.-->
									<visible>false</visible>
									<!--The opacity used to display the geometry between 0:transparent, 1:opaque.-->
									<opacity>0.5</opacity>
									<!--The color, (red, green, blue), [0, 1], used to display the geometry. -->
									<color>0 1 1</color>
									<!--Visuals applied to surfaces associated with this Appearance.-->
									<SurfaceProperties>
										<!--The representation (1:Points, 2:Wire, 3:Shaded) used to display the object.-->
										<representation>3</representation>
									</SurfaceProperties>
								</Appearance>
								<!--The length of the radii of the ellipsoid.-->
								<dimensions>0.025000000000000001 0.02 0.02</dimensions>
							</WrapEllipsoid>
							<WrapEllipsoid name="Elbow_BIC_BRD">
								<!--Whether or not the WrapObject is considered active in computing paths-->
								<active>true</active>
								<!--Body-fixed Euler angle sequence for the orientation of the WrapObject-->
								<xyz_body_rotation>-0.128631 0.13753199999999999 0.0307178</xyz_body_rotation>
								<!--Translation of the WrapObject.-->
								<translation>0.0019 -0.28899999999999998 -0.014</translation>
								<!--The name of quadrant over which the wrap object is active. For example, '+x' or '-y' to set the sidedness of the wrapping.-->
								<quadrant>x</quadrant>
								<!--Default appearance for this Geometry-->
								<Appearance>
									<!--Flag indicating whether the associated Geometry is visible or hidden.-->
									<visible>false</visible>
									<!--The opacity used to display the geometry between 0:transparent, 1:opaque.-->
									<opacity>0.5</opacity>
									<!--The color, (red, green, blue), [0, 1], used to display the geometry. -->
									<color>0 1 1</color>
									<!--Visuals applied to surfaces associated with this Appearance.-->
									<SurfaceProperties>
										<!--The representation (1:Points, 2:Wire, 3:Shaded) used to display the object.-->
										<representation>3</representation>
									</SurfaceProperties>
								</Appearance>
								<!--The length of the radii of the ellipsoid.-->
								<dimensions>0.014999999999999999 0.014999999999999999 0.10000000000000001</dimensions>
							</WrapEllipsoid>
							<WrapEllipsoid name="Elbow_PT_ECRL">
								<!--Whether or not the WrapObject is considered active in computing paths-->
								<active>true</active>
								<!--Body-fixed Euler angle sequence for the orientation of the WrapObject-->
								<xyz_body_rotation>-0.16109399999999999 -0.110828 0.61453000000000002</xyz_body_rotation>
								<!--Translation of the WrapObject.-->
								<translation>0.0030000000000000001 -0.28720000000000001 -0.0068999999999999999</translation>
								<!--The name of quadrant over which the wrap object is active. For example, '+x' or '-y' to set the sidedness of the wrapping.-->
								<quadrant>x</quadrant>
								<!--Default appearance for this Geometry-->
								<Appearance>
									<!--Flag indicating whether the associated Geometry is visible or hidden.-->
									<visible>false</visible>
									<!--The opacity used to display the geometry between 0:transparent, 1:opaque.-->
									<opacity>0.5</opacity>
									<!--The color, (red, green, blue), [0, 1], used to display the geometry. -->
									<color>0 1 1</color>
									<!--Visuals applied to surfaces associated with this Appearance.-->
									<SurfaceProperties>
										<!--The representation (1:Points, 2:Wire, 3:Shaded) used to display the object.-->
										<representation>3</representation>
									</SurfaceProperties>
								</Appearance>
								<!--The length of the radii of the ellipsoid.-->
								<dimensions>0.017999999999999999 0.025000000000000001 0.035000000000000003</dimensions>
							</WrapEllipsoid>
						</objects>
						<groups />
					</WrapObjectSet>
					<!--The mass of the body (kg)-->
					<mass>2.0325000000000002</mass>
					<!--The location (Vec3) of the mass center in the body frame.-->
					<mass_center>0 -0.16450200000000001 0</mass_center>
					<!--The elements of the inertia tensor (Vec6) as [Ixx Iyy Izz Ixy Ixz Iyz] measured about the mass_center and not the body origin.-->
					<inertia>0.011946 0.0041209999999999997 0.013409000000000001 0 0 0</inertia>
				</Body>
				<Body name="ulna">
					<!--The geometry used to display the axes of this Frame.-->
					<FrameGeometry name="frame_geometry">
						<!--Path to a Component that satisfies the Socket 'frame' of type Frame.-->
						<socket_frame>..</socket_frame>
						<!--Scale factors in X, Y, Z directions respectively.-->
						<scale_factors>0.20000000000000001 0.20000000000000001 0.20000000000000001</scale_factors>
					</FrameGeometry>
					<!--List of geometry attached to this Frame. Note, the geometry are treated as fixed to the frame and they share the transform of the frame when visualized-->
					<attached_geometry>
						<Mesh name="ulna_geom_1">
							<!--Path to a Component that satisfies the Socket 'frame' of type Frame.-->
							<socket_frame>..</socket_frame>
							<!--Scale factors in X, Y, Z directions respectively.-->
							<scale_factors>1 1 1</scale_factors>
							<!--Default appearance attributes for this Geometry-->
							<Appearance>
								<!--The opacity used to display the geometry between 0:transparent, 1:opaque.-->
								<opacity>1</opacity>
								<!--The color, (red, green, blue), [0, 1], used to display the geometry. -->
								<color>1 1 1</color>
							</Appearance>
							<!--Name of geometry file.-->
							<mesh_file>ulna.vtp</mesh_file>
						</Mesh>
					</attached_geometry>
					<!--Set of wrap objects fixed to this body that GeometryPaths can wrap over.This property used to be a member of Body but was moved up with the introduction of Frames.-->
					<WrapObjectSet name="wrapobjectset">
						<objects>
							<WrapCylinder name="elbow">
								<!--Whether or not the WrapObject is considered active in computing paths-->
								<active>true</active>
								<!--Body-fixed Euler angle sequence for the orientation of the WrapObject-->
								<xyz_body_rotation>0 0 0</xyz_body_rotation>
								<!--Translation of the WrapObject.-->
								<translation>0 0 0</translation>
								<!--The name of quadrant over which the wrap object is active. For example, '+x' or '-y' to set the sidedness of the wrapping.-->
								<quadrant>y</quadrant>
								<!--Default appearance for this Geometry-->
								<Appearance>
									<!--Flag indicating whether the associated Geometry is visible or hidden.-->
									<visible>false</visible>
									<!--The opacity used to display the geometry between 0:transparent, 1:opaque.-->
									<opacity>0.5</opacity>
									<!--The color, (red, green, blue), [0, 1], used to display the geometry. -->
									<color>0 1 1</color>
									<!--Visuals applied to surfaces associated with this Appearance.-->
									<SurfaceProperties>
										<!--The representation (1:Points, 2:Wire, 3:Shaded) used to display the object.-->
										<representation>3</representation>
									</SurfaceProperties>
								</Appearance>
								<!--The radius of the cylinder.-->
								<radius>0.019</radius>
								<!--The length of the cylinder.-->
								<length>0.050000000000000003</length>
							</WrapCylinder>
						</objects>
					</WrapObjectSet>
					<!--The mass of the body (kg)-->
					<mass>0.60750000000000004</mass>
					<!--The location (Vec3) of the mass center in the body frame.-->
					<mass_center>0 -0.12052499999999999 0</mass_center>
					<!--The elements of the inertia tensor (Vec6) as [Ixx Iyy Izz Ixy Ixz Iyz] measured about the mass_center and not the body origin.-->
					<inertia>0.0029619999999999998 0.00061799999999999995 0.0032130000000000001 0 0 0</inertia>
				</Body>
				<Body name="radius">
					<!--The geometry used to display the axes of this Frame.-->
					<FrameGeometry name="frame_geometry">
						<!--Path to a Component that satisfies the Socket 'frame' of type Frame.-->
						<socket_frame>..</socket_frame>
						<!--Scale factors in X, Y, Z directions respectively.-->
						<scale_factors>0.20000000000000001 0.20000000000000001 0.20000000000000001</scale_factors>
					</FrameGeometry>
					<!--List of geometry attached to this Frame. Note, the geometry are treated as fixed to the frame and they share the transform of the frame when visualized-->
					<attached_geometry>
						<Mesh name="radius_geom_1">
							<!--Path to a Component that satisfies the Socket 'frame' of type Frame.-->
							<socket_frame>..</socket_frame>
							<!--Scale factors in X, Y, Z directions respectively.-->
							<scale_factors>1 1 1</scale_factors>
							<!--Default appearance attributes for this Geometry-->
							<Appearance>
								<!--The opacity used to display the geometry between 0:transparent, 1:opaque.-->
								<opacity>1</opacity>
								<!--The color, (red, green, blue), [0, 1], used to display the geometry. -->
								<color>1 1 1</color>
							</Appearance>
							<!--Name of geometry file.-->
							<mesh_file>radius.vtp</mesh_file>
						</Mesh>
					</attached_geometry>
					<!--Set of wrap objects fixed to this body that GeometryPaths can wrap over.This property used to be a member of Body but was moved up with the introduction of Frames.-->
					<WrapObjectSet name="wrapobjectset">
						<objects />
					</WrapObjectSet>
					<!--The mass of the body (kg)-->
					<mass>0.60750000000000004</mass>
					<!--The location (Vec3) of the mass center in the body frame.-->
					<mass_center>0 -0.12052499999999999 0</mass_center>
					<!--The elements of the inertia tensor (Vec6) as [Ixx Iyy Izz Ixy Ixz Iyz] measured about the mass_center and not the body origin.-->
					<inertia>0.0029619999999999998 0.00061799999999999995 0.0032130000000000001 0 0 0</inertia>
				</Body>
				<Body name="hand_r">
					<!--List of components that this component owns and serializes.-->
					<components>
						<PhysicalOffsetFrame name="hand_r_geom_frame_1">
							<!--The geometry used to display the axes of this Frame.-->
							<FrameGeometry name="frame_geometry">
								<!--Path to a Component that satisfies the Socket 'frame' of type Frame.-->
								<socket_frame>..</socket_frame>
								<!--Scale factors in X, Y, Z directions respectively.-->
								<scale_factors>0.20000000000000001 0.20000000000000001 0.20000000000000001</scale_factors>
							</FrameGeometry>
							<!--List of geometry attached to this Frame. Note, the geometry are treated as fixed to the frame and they share the transform of the frame when visualized-->
							<attached_geometry>
								<Mesh name="hand_r_geom_1">
									<!--Path to a Component that satisfies the Socket 'frame' of type Frame.-->
									<socket_frame>..</socket_frame>
									<!--Scale factors in X, Y, Z directions respectively.-->
									<scale_factors>1 1 1</scale_factors>
									<!--Default appearance attributes for this Geometry-->
									<Appearance>
										<!--The opacity used to display the geometry between 0:transparent, 1:opaque.-->
										<opacity>1</opacity>
										<!--The color, (red, green, blue), [0, 1], used to display the geometry. -->
										<color>1 1 1</color>
									</Appearance>
									<!--Name of geometry file.-->
									<mesh_file>pisiform.vtp</mesh_file>
								</Mesh>
							</attached_geometry>
							<!--Path to a Component that satisfies the Socket 'parent' of type C (description: The parent frame to this frame.).-->
							<socket_parent>..</socket_parent>
							<!--Translational offset (in meters) of this frame's origin from the parent frame's origin, expressed in the parent frame.-->
							<translation>-0.013388000000000001 -0.0098860000000000007 -0.010593</translation>
							<!--Orientation offset (in radians) of this frame in its parent frame, expressed as a frame-fixed x-y-z rotation sequence.-->
							<orientation>-0 0 -0</orientation>
						</PhysicalOffsetFrame>
						<PhysicalOffsetFrame name="hand_r_geom_frame_3">
							<!--The geometry used to display the axes of this Frame.-->
							<FrameGeometry name="frame_geometry">
								<!--Path to a Component that satisfies the Socket 'frame' of type Frame.-->
								<socket_frame>..</socket_frame>
								<!--Scale factors in X, Y, Z directions respectively.-->
								<scale_factors>0.20000000000000001 0.20000000000000001 0.20000000000000001</scale_factors>
							</FrameGeometry>
							<!--List of geometry attached to this Frame. Note, the geometry are treated as fixed to the frame and they share the transform of the frame when visualized-->
							<attached_geometry>
								<Mesh name="hand_r_geom_3">
									<!--Path to a Component that satisfies the Socket 'frame' of type Frame.-->
									<socket_frame>..</socket_frame>
									<!--Scale factors in X, Y, Z directions respectively.-->
									<scale_factors>1 1 1</scale_factors>
									<!--Default appearance attributes for this Geometry-->
									<Appearance>
										<!--The opacity used to display the geometry between 0:transparent, 1:opaque.-->
										<opacity>1</opacity>
										<!--The color, (red, green, blue), [0, 1], used to display the geometry. -->
										<color>1 1 1</color>
									</Appearance>
									<!--Name of geometry file.-->
									<mesh_file>scaphoid.vtp</mesh_file>
								</Mesh>
							</attached_geometry>
							<!--Path to a Component that satisfies the Socket 'parent' of type C (description: The parent frame to this frame.).-->
							<socket_parent>..</socket_parent>
							<!--Translational offset (in meters) of this frame's origin from the parent frame's origin, expressed in the parent frame.-->
							<translation>0.012345 -0.0044640000000000001 -0.0012539999999999999</translation>
							<!--Orientation offset (in radians) of this frame in its parent frame, expressed as a frame-fixed x-y-z rotation sequence.-->
							<orientation>-0 0 -0</orientation>
						</PhysicalOffsetFrame>
						<PhysicalOffsetFrame name="hand_r_geom_frame_4">
							<!--The geometry used to display the axes of this Frame.-->
							<FrameGeometry name="frame_geometry">
								<!--Path to a Component that satisfies the Socket 'frame' of type Frame.-->
								<socket_frame>..</socket_frame>
								<!--Scale factors in X, Y, Z directions respectively.-->
								<scale_factors>0.20000000000000001 0.20000000000000001 0.20000000000000001</scale_factors>
							</FrameGeometry>
							<!--List of geometry attached to this Frame. Note, the geometry are treated as fixed to the frame and they share the transform of the frame when visualized-->
							<attached_geometry>
								<Mesh name="hand_r_geom_4">
									<!--Path to a Component that satisfies the Socket 'frame' of type Frame.-->
									<socket_frame>..</socket_frame>
									<!--Scale factors in X, Y, Z directions respectively.-->
									<scale_factors>1 1 1</scale_factors>
									<!--Default appearance attributes for this Geometry-->
									<Appearance>
										<!--The opacity used to display the geometry between 0:transparent, 1:opaque.-->
										<opacity>1</opacity>
										<!--The color, (red, green, blue), [0, 1], used to display the geometry. -->
										<color>1 1 1</color>
									</Appearance>
									<!--Name of geometry file.-->
									<mesh_file>triquetrum.vtp</mesh_file>
								</Mesh>
							</attached_geometry>
							<!--Path to a Component that satisfies the Socket 'parent' of type C (description: The parent frame to this frame.).-->
							<socket_parent>..</socket_parent>
							<!--Translational offset (in meters) of this frame's origin from the parent frame's origin, expressed in the parent frame.-->
							<translation>-0.010784 -0.0074989999999999996 -0.001289</translation>
							<!--Orientation offset (in radians) of this frame in its parent frame, expressed as a frame-fixed x-y-z rotation sequence.-->
							<orientation>-0 0 -0</orientation>
						</PhysicalOffsetFrame>
						<PhysicalOffsetFrame name="hand_r_geom_frame_5">
							<!--The geometry used to display the axes of this Frame.-->
							<FrameGeometry name="frame_geometry">
								<!--Path to a Component that satisfies the Socket 'frame' of type Frame.-->
								<socket_frame>..</socket_frame>
								<!--Scale factors in X, Y, Z directions respectively.-->
								<scale_factors>0.20000000000000001 0.20000000000000001 0.20000000000000001</scale_factors>
							</FrameGeometry>
							<!--List of geometry attached to this Frame. Note, the geometry are treated as fixed to the frame and they share the transform of the frame when visualized-->
							<attached_geometry>
								<Mesh name="hand_r_geom_5">
									<!--Path to a Component that satisfies the Socket 'frame' of type Frame.-->
									<socket_frame>..</socket_frame>
									<!--Scale factors in X, Y, Z directions respectively.-->
									<scale_factors>1 1 1</scale_factors>
									<!--Default appearance attributes for this Geometry-->
									<Appearance>
										<!--The opacity used to display the geometry between 0:transparent, 1:opaque.-->
										<opacity>1</opacity>
										<!--The color, (red, green, blue), [0, 1], used to display the geometry. -->
										<color>1 1 1</color>
									</Appearance>
									<!--Name of geometry file.-->
									<mesh_file>hamate.vtp</mesh_file>
								</Mesh>
							</attached_geometry>
							<!--Path to a Component that satisfies the Socket 'parent' of type C (description: The parent frame to this frame.).-->
							<socket_parent>..</socket_parent>
							<!--Translational offset (in meters) of this frame's origin from the parent frame's origin, expressed in the parent frame.-->
							<translation>-0.0069769999999999997 -0.017548999999999999 0.0015770000000000001</translation>
							<!--Orientation offset (in radians) of this frame in its parent frame, expressed as a frame-fixed x-y-z rotation sequence.-->
							<orientation>-0 0 -0</orientation>
						</PhysicalOffsetFrame>
						<PhysicalOffsetFrame name="hand_r_geom_frame_6">
							<!--The geometry used to display the axes of this Frame.-->
							<FrameGeometry name="frame_geometry">
								<!--Path to a Component that satisfies the Socket 'frame' of type Frame.-->
								<socket_frame>..</socket_frame>
								<!--Scale factors in X, Y, Z directions respectively.-->
								<scale_factors>0.20000000000000001 0.20000000000000001 0.20000000000000001</scale_factors>
							</FrameGeometry>
							<!--List of geometry attached to this Frame. Note, the geometry are treated as fixed to the frame and they share the transform of the frame when visualized-->
							<attached_geometry>
								<Mesh name="hand_r_geom_6">
									<!--Path to a Component that satisfies the Socket 'frame' of type Frame.-->
									<socket_frame>..</socket_frame>
									<!--Scale factors in X, Y, Z directions respectively.-->
									<scale_factors>1 1 1</scale_factors>
									<!--Default appearance attributes for this Geometry-->
									<Appearance>
										<!--The opacity used to display the geometry between 0:transparent, 1:opaque.-->
										<opacity>1</opacity>
										<!--The color, (red, green, blue), [0, 1], used to display the geometry. -->
										<color>1 1 1</color>
									</Appearance>
									<!--Name of geometry file.-->
									<mesh_file>capitate.vtp</mesh_file>
								</Mesh>
							</attached_geometry>
							<!--Path to a Component that satisfies the Socket 'parent' of type C (description: The parent frame to this frame.).-->
							<socket_parent>..</socket_parent>
							<!--Translational offset (in meters) of this frame's origin from the parent frame's origin, expressed in the parent frame.-->
							<translation>0.0039919999999999999 -0.015054 0.0023270000000000001</translation>
							<!--Orientation offset (in radians) of this frame in its parent frame, expressed as a frame-fixed x-y-z rotation sequence.-->
							<orientation>-0 0 -0</orientation>
						</PhysicalOffsetFrame>
						<PhysicalOffsetFrame name="hand_r_geom_frame_7">
							<!--The geometry used to display the axes of this Frame.-->
							<FrameGeometry name="frame_geometry">
								<!--Path to a Component that satisfies the Socket 'frame' of type Frame.-->
								<socket_frame>..</socket_frame>
								<!--Scale factors in X, Y, Z directions respectively.-->
								<scale_factors>0.20000000000000001 0.20000000000000001 0.20000000000000001</scale_factors>
							</FrameGeometry>
							<!--List of geometry attached to this Frame. Note, the geometry are treated as fixed to the frame and they share the transform of the frame when visualized-->
							<attached_geometry>
								<Mesh name="hand_r_geom_7">
									<!--Path to a Component that satisfies the Socket 'frame' of type Frame.-->
									<socket_frame>..</socket_frame>
									<!--Scale factors in X, Y, Z directions respectively.-->
									<scale_factors>1 1 1</scale_factors>
									<!--Default appearance attributes for this Geometry-->
									<Appearance>
										<!--The opacity used to display the geometry between 0:transparent, 1:opaque.-->
										<opacity>1</opacity>
										<!--The color, (red, green, blue), [0, 1], used to display the geometry. -->
										<color>1 1 1</color>
									</Appearance>
									<!--Name of geometry file.-->
									<mesh_file>trapezoid.vtp</mesh_file>
								</Mesh>
							</attached_geometry>
							<!--Path to a Component that satisfies the Socket 'parent' of type C (description: The parent frame to this frame.).-->
							<socket_parent>..</socket_parent>
							<!--Translational offset (in meters) of this frame's origin from the parent frame's origin, expressed in the parent frame.-->
							<translation>0.013135000000000001 -0.019116000000000001 -0.000137</translation>
							<!--Orientation offset (in radians) of this frame in its parent frame, expressed as a frame-fixed x-y-z rotation sequence.-->
							<orientation>-0 0 -0</orientation>
						</PhysicalOffsetFrame>
						<PhysicalOffsetFrame name="hand_r_geom_frame_8">
							<!--The geometry used to display the axes of this Frame.-->
							<FrameGeometry name="frame_geometry">
								<!--Path to a Component that satisfies the Socket 'frame' of type Frame.-->
								<socket_frame>..</socket_frame>
								<!--Scale factors in X, Y, Z directions respectively.-->
								<scale_factors>0.20000000000000001 0.20000000000000001 0.20000000000000001</scale_factors>
							</FrameGeometry>
							<!--List of geometry attached to this Frame. Note, the geometry are treated as fixed to the frame and they share the transform of the frame when visualized-->
							<attached_geometry>
								<Mesh name="hand_r_geom_8">
									<!--Path to a Component that satisfies the Socket 'frame' of type Frame.-->
									<socket_frame>..</socket_frame>
									<!--Scale factors in X, Y, Z directions respectively.-->
									<scale_factors>1 1 1</scale_factors>
									<!--Default appearance attributes for this Geometry-->
									<Appearance>
										<!--The opacity used to display the geometry between 0:transparent, 1:opaque.-->
										<opacity>1</opacity>
										<!--The color, (red, green, blue), [0, 1], used to display the geometry. -->
										<color>1 1 1</color>
									</Appearance>
									<!--Name of geometry file.-->
									<mesh_file>trapezium.vtp</mesh_file>
								</Mesh>
							</attached_geometry>
							<!--Path to a Component that satisfies the Socket 'parent' of type C (description: The parent frame to this frame.).-->
							<socket_parent>..</socket_parent>
							<!--Translational offset (in meters) of this frame's origin from the parent frame's origin, expressed in the parent frame.-->
							<translation>0.019285 -0.019623000000000002 -0.0079810000000000002</translation>
							<!--Orientation offset (in radians) of this frame in its parent frame, expressed as a frame-fixed x-y-z rotation sequence.-->
							<orientation>-0 0 -0</orientation>
						</PhysicalOffsetFrame>
						<PhysicalOffsetFrame name="hand_r_geom_frame_9">
							<!--The geometry used to display the axes of this Frame.-->
							<FrameGeometry name="frame_geometry">
								<!--Path to a Component that satisfies the Socket 'frame' of type Frame.-->
								<socket_frame>..</socket_frame>
								<!--Scale factors in X, Y, Z directions respectively.-->
								<scale_factors>0.20000000000000001 0.20000000000000001 0.20000000000000001</scale_factors>
							</FrameGeometry>
							<!--List of geometry attached to this Frame. Note, the geometry are treated as fixed to the frame and they share the transform of the frame when visualized-->
							<attached_geometry>
								<Mesh name="hand_r_geom_9">
									<!--Path to a Component that satisfies the Socket 'frame' of type Frame.-->
									<socket_frame>..</socket_frame>
									<!--Scale factors in X, Y, Z directions respectively.-->
									<scale_factors>1 1 1</scale_factors>
									<!--Default appearance attributes for this Geometry-->
									<Appearance>
										<!--The opacity used to display the geometry between 0:transparent, 1:opaque.-->
										<opacity>1</opacity>
										<!--The color, (red, green, blue), [0, 1], used to display the geometry. -->
										<color>1 1 1</color>
									</Appearance>
									<!--Name of geometry file.-->
									<mesh_file>1mc.vtp</mesh_file>
								</Mesh>
							</attached_geometry>
							<!--Path to a Component that satisfies the Socket 'parent' of type C (description: The parent frame to this frame.).-->
							<socket_parent>..</socket_parent>
							<!--Translational offset (in meters) of this frame's origin from the parent frame's origin, expressed in the parent frame.-->
							<translation>0.026485000000000002 -0.025023 -0.010481000000000001</translation>
							<!--Orientation offset (in radians) of this frame in its parent frame, expressed as a frame-fixed x-y-z rotation sequence.-->
							<orientation>-0 0 -0</orientation>
						</PhysicalOffsetFrame>
						<PhysicalOffsetFrame name="hand_r_geom_frame_10">
							<!--The geometry used to display the axes of this Frame.-->
							<FrameGeometry name="frame_geometry">
								<!--Path to a Component that satisfies the Socket 'frame' of type Frame.-->
								<socket_frame>..</socket_frame>
								<!--Scale factors in X, Y, Z directions respectively.-->
								<scale_factors>0.20000000000000001 0.20000000000000001 0.20000000000000001</scale_factors>
							</FrameGeometry>
							<!--List of geometry attached to this Frame. Note, the geometry are treated as fixed to the frame and they share the transform of the frame when visualized-->
							<attached_geometry>
								<Mesh name="hand_r_geom_10">
									<!--Path to a Component that satisfies the Socket 'frame' of type Frame.-->
									<socket_frame>..</socket_frame>
									<!--Scale factors in X, Y, Z directions respectively.-->
									<scale_factors>1 1 1</scale_factors>
									<!--Default appearance attributes for this Geometry-->
									<Appearance>
										<!--The opacity used to display the geometry between 0:transparent, 1:opaque.-->
										<opacity>1</opacity>
										<!--The color, (red, green, blue), [0, 1], used to display the geometry. -->
										<color>1 1 1</color>
									</Appearance>
									<!--Name of geometry file.-->
									<mesh_file>2mc.vtp</mesh_file>
								</Mesh>
							</attached_geometry>
							<!--Path to a Component that satisfies the Socket 'parent' of type C (description: The parent frame to this frame.).-->
							<socket_parent>..</socket_parent>
							<!--Translational offset (in meters) of this frame's origin from the parent frame's origin, expressed in the parent frame.-->
							<translation>0.018676999999999999 -0.052673999999999999 0.0073590000000000001</translation>
							<!--Orientation offset (in radians) of this frame in its parent frame, expressed as a frame-fixed x-y-z rotation sequence.-->
							<orientation>-0 0 -0</orientation>
						</PhysicalOffsetFrame>
						<PhysicalOffsetFrame name="hand_r_geom_frame_11">
							<!--The geometry used to display the axes of this Frame.-->
							<FrameGeometry name="frame_geometry">
								<!--Path to a Component that satisfies the Socket 'frame' of type Frame.-->
								<socket_frame>..</socket_frame>
								<!--Scale factors in X, Y, Z directions respectively.-->
								<scale_factors>0.20000000000000001 0.20000000000000001 0.20000000000000001</scale_factors>
							</FrameGeometry>
							<!--List of geometry attached to this Frame. Note, the geometry are treated as fixed to the frame and they share the transform of the frame when visualized-->
							<attached_geometry>
								<Mesh name="hand_r_geom_11">
									<!--Path to a Component that satisfies the Socket 'frame' of type Frame.-->
									<socket_frame>..</socket_frame>
									<!--Scale factors in X, Y, Z directions respectively.-->
									<scale_factors>1 1 1</scale_factors>
									<!--Default appearance attributes for this Geometry-->
									<Appearance>
										<!--The opacity used to display the geometry between 0:transparent, 1:opaque.-->
										<opacity>1</opacity>
										<!--The color, (red, green, blue), [0, 1], used to display the geometry. -->
										<color>1 1 1</color>
									</Appearance>
									<!--Name of geometry file.-->
									<mesh_file>3mc.vtp</mesh_file>
								</Mesh>
							</attached_geometry>
							<!--Path to a Component that satisfies the Socket 'parent' of type C (description: The parent frame to this frame.).-->
							<socket_parent>..</socket_parent>
							<!--Translational offset (in meters) of this frame's origin from the parent frame's origin, expressed in the parent frame.-->
							<translation>0.0044689999999999999 -0.054293000000000001 0.0097040000000000008</translation>
							<!--Orientation offset (in radians) of this frame in its parent frame, expressed as a frame-fixed x-y-z rotation sequence.-->
							<orientation>-0 0 -0</orientation>
						</PhysicalOffsetFrame>
						<PhysicalOffsetFrame name="hand_r_geom_frame_12">
							<!--The geometry used to display the axes of this Frame.-->
							<FrameGeometry name="frame_geometry">
								<!--Path to a Component that satisfies the Socket 'frame' of type Frame.-->
								<socket_frame>..</socket_frame>
								<!--Scale factors in X, Y, Z directions respectively.-->
								<scale_factors>0.20000000000000001 0.20000000000000001 0.20000000000000001</scale_factors>
							</FrameGeometry>
							<!--List of geometry attached to this Frame. Note, the geometry are treated as fixed to the frame and they share the transform of the frame when visualized-->
							<attached_geometry>
								<Mesh name="hand_r_geom_12">
									<!--Path to a Component that satisfies the Socket 'frame' of type Frame.-->
									<socket_frame>..</socket_frame>
									<!--Scale factors in X, Y, Z directions respectively.-->
									<scale_factors>1 1 1</scale_factors>
									<!--Default appearance attributes for this Geometry-->
									<Appearance>
										<!--The opacity used to display the geometry between 0:transparent, 1:opaque.-->
										<opacity>1</opacity>
										<!--The color, (red, green, blue), [0, 1], used to display the geometry. -->
										<color>1 1 1</color>
									</Appearance>
									<!--Name of geometry file.-->
									<mesh_file>4mc.vtp</mesh_file>
								</Mesh>
							</attached_geometry>
							<!--Path to a Component that satisfies the Socket 'parent' of type C (description: The parent frame to this frame.).-->
							<socket_parent>..</socket_parent>
							<!--Translational offset (in meters) of this frame's origin from the parent frame's origin, expressed in the parent frame.-->
							<translation>-0.0080540000000000004 -0.055572999999999997 0.0058399999999999997</translation>
							<!--Orientation offset (in radians) of this frame in its parent frame, expressed as a frame-fixed x-y-z rotation sequence.-->
							<orientation>-0 0 -0</orientation>
						</PhysicalOffsetFrame>
						<PhysicalOffsetFrame name="hand_r_geom_frame_13">
							<!--The geometry used to display the axes of this Frame.-->
							<FrameGeometry name="frame_geometry">
								<!--Path to a Component that satisfies the Socket 'frame' of type Frame.-->
								<socket_frame>..</socket_frame>
								<!--Scale factors in X, Y, Z directions respectively.-->
								<scale_factors>0.20000000000000001 0.20000000000000001 0.20000000000000001</scale_factors>
							</FrameGeometry>
							<!--List of geometry attached to this Frame. Note, the geometry are treated as fixed to the frame and they share the transform of the frame when visualized-->
							<attached_geometry>
								<Mesh name="hand_r_geom_13">
									<!--Path to a Component that satisfies the Socket 'frame' of type Frame.-->
									<socket_frame>..</socket_frame>
									<!--Scale factors in X, Y, Z directions respectively.-->
									<scale_factors>1 1 1</scale_factors>
									<!--Default appearance attributes for this Geometry-->
									<Appearance>
										<!--The opacity used to display the geometry between 0:transparent, 1:opaque.-->
										<opacity>1</opacity>
										<!--The color, (red, green, blue), [0, 1], used to display the geometry. -->
										<color>1 1 1</color>
									</Appearance>
									<!--Name of geometry file.-->
									<mesh_file>5mc.vtp</mesh_file>
								</Mesh>
							</attached_geometry>
							<!--Path to a Component that satisfies the Socket 'parent' of type C (description: The parent frame to this frame.).-->
							<socket_parent>..</socket_parent>
							<!--Translational offset (in meters) of this frame's origin from the parent frame's origin, expressed in the parent frame.-->
							<translation>-0.017904 -0.049737000000000003 -0.0018910000000000001</translation>
							<!--Orientation offset (in radians) of this frame in its parent frame, expressed as a frame-fixed x-y-z rotation sequence.-->
							<orientation>-0 0 -0</orientation>
						</PhysicalOffsetFrame>
						<PhysicalOffsetFrame name="hand_r_geom_frame_14">
							<!--The geometry used to display the axes of this Frame.-->
							<FrameGeometry name="frame_geometry">
								<!--Path to a Component that satisfies the Socket 'frame' of type Frame.-->
								<socket_frame>..</socket_frame>
								<!--Scale factors in X, Y, Z directions respectively.-->
								<scale_factors>0.20000000000000001 0.20000000000000001 0.20000000000000001</scale_factors>
							</FrameGeometry>
							<!--List of geometry attached to this Frame. Note, the geometry are treated as fixed to the frame and they share the transform of the frame when visualized-->
							<attached_geometry>
								<Mesh name="hand_r_geom_14">
									<!--Path to a Component that satisfies the Socket 'frame' of type Frame.-->
									<socket_frame>..</socket_frame>
									<!--Scale factors in X, Y, Z directions respectively.-->
									<scale_factors>1 1 1</scale_factors>
									<!--Default appearance attributes for this Geometry-->
									<Appearance>
										<!--The opacity used to display the geometry between 0:transparent, 1:opaque.-->
										<opacity>1</opacity>
										<!--The color, (red, green, blue), [0, 1], used to display the geometry. -->
										<color>1 1 1</color>
									</Appearance>
									<!--Name of geometry file.-->
									<mesh_file>thumbprox.vtp</mesh_file>
								</Mesh>
							</attached_geometry>
							<!--Path to a Component that satisfies the Socket 'parent' of type C (description: The parent frame to this frame.).-->
							<socket_parent>..</socket_parent>
							<!--Translational offset (in meters) of this frame's origin from the parent frame's origin, expressed in the parent frame.-->
							<translation>0.042985000000000002 -0.054223 -0.023181</translation>
							<!--Orientation offset (in radians) of this frame in its parent frame, expressed as a frame-fixed x-y-z rotation sequence.-->
							<orientation>-0 0 -0</orientation>
						</PhysicalOffsetFrame>
						<PhysicalOffsetFrame name="hand_r_geom_frame_15">
							<!--The geometry used to display the axes of this Frame.-->
							<FrameGeometry name="frame_geometry">
								<!--Path to a Component that satisfies the Socket 'frame' of type Frame.-->
								<socket_frame>..</socket_frame>
								<!--Scale factors in X, Y, Z directions respectively.-->
								<scale_factors>0.20000000000000001 0.20000000000000001 0.20000000000000001</scale_factors>
							</FrameGeometry>
							<!--List of geometry attached to this Frame. Note, the geometry are treated as fixed to the frame and they share the transform of the frame when visualized-->
							<attached_geometry>
								<Mesh name="hand_r_geom_15">
									<!--Path to a Component that satisfies the Socket 'frame' of type Frame.-->
									<socket_frame>..</socket_frame>
									<!--Scale factors in X, Y, Z directions respectively.-->
									<scale_factors>1 1 1</scale_factors>
									<!--Default appearance attributes for this Geometry-->
									<Appearance>
										<!--The opacity used to display the geometry between 0:transparent, 1:opaque.-->
										<opacity>1</opacity>
										<!--The color, (red, green, blue), [0, 1], used to display the geometry. -->
										<color>1 1 1</color>
									</Appearance>
									<!--Name of geometry file.-->
									<mesh_file>thumbdist.vtp</mesh_file>
								</Mesh>
							</attached_geometry>
							<!--Path to a Component that satisfies the Socket 'parent' of type C (description: The parent frame to this frame.).-->
							<socket_parent>..</socket_parent>
							<!--Translational offset (in meters) of this frame's origin from the parent frame's origin, expressed in the parent frame.-->
							<translation>0.056985000000000001 -0.080123 -0.033280999999999998</translation>
							<!--Orientation offset (in radians) of this frame in its parent frame, expressed as a frame-fixed x-y-z rotation sequence.-->
							<orientation>-0 0 -0</orientation>
						</PhysicalOffsetFrame>
						<PhysicalOffsetFrame name="hand_r_geom_frame_16">
							<!--The geometry used to display the axes of this Frame.-->
							<FrameGeometry name="frame_geometry">
								<!--Path to a Component that satisfies the Socket 'frame' of type Frame.-->
								<socket_frame>..</socket_frame>
								<!--Scale factors in X, Y, Z directions respectively.-->
								<scale_factors>0.20000000000000001 0.20000000000000001 0.20000000000000001</scale_factors>
							</FrameGeometry>
							<!--List of geometry attached to this Frame. Note, the geometry are treated as fixed to the frame and they share the transform of the frame when visualized-->
							<attached_geometry>
								<Mesh name="hand_r_geom_16">
									<!--Path to a Component that satisfies the Socket 'frame' of type Frame.-->
									<socket_frame>..</socket_frame>
									<!--Scale factors in X, Y, Z directions respectively.-->
									<scale_factors>1 1 1</scale_factors>
									<!--Default appearance attributes for this Geometry-->
									<Appearance>
										<!--The opacity used to display the geometry between 0:transparent, 1:opaque.-->
										<opacity>1</opacity>
										<!--The color, (red, green, blue), [0, 1], used to display the geometry. -->
										<color>1 1 1</color>
									</Appearance>
									<!--Name of geometry file.-->
									<mesh_file>2proxph.vtp</mesh_file>
								</Mesh>
							</attached_geometry>
							<!--Path to a Component that satisfies the Socket 'parent' of type C (description: The parent frame to this frame.).-->
							<socket_parent>..</socket_parent>
							<!--Translational offset (in meters) of this frame's origin from the parent frame's origin, expressed in the parent frame.-->
							<translation>0.022178 -0.080917000000000003 0.010978999999999999</translation>
							<!--Orientation offset (in radians) of this frame in its parent frame, expressed as a frame-fixed x-y-z rotation sequence.-->
							<orientation>-0 0 -0</orientation>
						</PhysicalOffsetFrame>
						<PhysicalOffsetFrame name="hand_r_geom_frame_17">
							<!--The geometry used to display the axes of this Frame.-->
							<FrameGeometry name="frame_geometry">
								<!--Path to a Component that satisfies the Socket 'frame' of type Frame.-->
								<socket_frame>..</socket_frame>
								<!--Scale factors in X, Y, Z directions respectively.-->
								<scale_factors>0.20000000000000001 0.20000000000000001 0.20000000000000001</scale_factors>
							</FrameGeometry>
							<!--List of geometry attached to this Frame. Note, the geometry are treated as fixed to the frame and they share the transform of the frame when visualized-->
							<attached_geometry>
								<Mesh name="hand_r_geom_17">
									<!--Path to a Component that satisfies the Socket 'frame' of type Frame.-->
									<socket_frame>..</socket_frame>
									<!--Scale factors in X, Y, Z directions respectively.-->
									<scale_factors>1 1 1</scale_factors>
									<!--Default appearance attributes for this Geometry-->
									<Appearance>
										<!--The opacity used to display the geometry between 0:transparent, 1:opaque.-->
										<opacity>1</opacity>
										<!--The color, (red, green, blue), [0, 1], used to display the geometry. -->
										<color>1 1 1</color>
									</Appearance>
									<!--Name of geometry file.-->
									<mesh_file>2midph.vtp</mesh_file>
								</Mesh>
							</attached_geometry>
							<!--Path to a Component that satisfies the Socket 'parent' of type C (description: The parent frame to this frame.).-->
							<socket_parent>..</socket_parent>
							<!--Translational offset (in meters) of this frame's origin from the parent frame's origin, expressed in the parent frame.-->
							<translation>0.029694999999999999 -0.12218999999999999 0.018304999999999998</translation>
							<!--Orientation offset (in radians) of this frame in its parent frame, expressed as a frame-fixed x-y-z rotation sequence.-->
							<orientation>-0 0 -0</orientation>
						</PhysicalOffsetFrame>
						<PhysicalOffsetFrame name="hand_r_geom_frame_18">
							<!--The geometry used to display the axes of this Frame.-->
							<FrameGeometry name="frame_geometry">
								<!--Path to a Component that satisfies the Socket 'frame' of type Frame.-->
								<socket_frame>..</socket_frame>
								<!--Scale factors in X, Y, Z directions respectively.-->
								<scale_factors>0.20000000000000001 0.20000000000000001 0.20000000000000001</scale_factors>
							</FrameGeometry>
							<!--List of geometry attached to this Frame. Note, the geometry are treated as fixed to the frame and they share the transform of the frame when visualized-->
							<attached_geometry>
								<Mesh name="hand_r_geom_18">
									<!--Path to a Component that satisfies the Socket 'frame' of type Frame.-->
									<socket_frame>..</socket_frame>
									<!--Scale factors in X, Y, Z directions respectively.-->
									<scale_factors>1 1 1</scale_factors>
									<!--Default appearance attributes for this Geometry-->
									<Appearance>
										<!--The opacity used to display the geometry between 0:transparent, 1:opaque.-->
										<opacity>1</opacity>
										<!--The color, (red, green, blue), [0, 1], used to display the geometry. -->
										<color>1 1 1</color>
									</Appearance>
									<!--Name of geometry file.-->
									<mesh_file>2distph.vtp</mesh_file>
								</Mesh>
							</attached_geometry>
							<!--Path to a Component that satisfies the Socket 'parent' of type C (description: The parent frame to this frame.).-->
							<socket_parent>..</socket_parent>
							<!--Translational offset (in meters) of this frame's origin from the parent frame's origin, expressed in the parent frame.-->
							<translation>0.033028000000000002 -0.14707799999999999 0.019525000000000001</translation>
							<!--Orientation offset (in radians) of this frame in its parent frame, expressed as a frame-fixed x-y-z rotation sequence.-->
							<orientation>-0 0 -0</orientation>
						</PhysicalOffsetFrame>
						<PhysicalOffsetFrame name="hand_r_geom_frame_19">
							<!--The geometry used to display the axes of this Frame.-->
							<FrameGeometry name="frame_geometry">
								<!--Path to a Component that satisfies the Socket 'frame' of type Frame.-->
								<socket_frame>..</socket_frame>
								<!--Scale factors in X, Y, Z directions respectively.-->
								<scale_factors>0.20000000000000001 0.20000000000000001 0.20000000000000001</scale_factors>
							</FrameGeometry>
							<!--List of geometry attached to this Frame. Note, the geometry are treated as fixed to the frame and they share the transform of the frame when visualized-->
							<attached_geometry>
								<Mesh name="hand_r_geom_19">
									<!--Path to a Component that satisfies the Socket 'frame' of type Frame.-->
									<socket_frame>..</socket_frame>
									<!--Scale factors in X, Y, Z directions respectively.-->
									<scale_factors>1 1 1</scale_factors>
									<!--Default appearance attributes for this Geometry-->
									<Appearance>
										<!--The opacity used to display the geometry between 0:transparent, 1:opaque.-->
										<opacity>1</opacity>
										<!--The color, (red, green, blue), [0, 1], used to display the geometry. -->
										<color>1 1 1</color>
									</Appearance>
									<!--Name of geometry file.-->
									<mesh_file>3proxph.vtp</mesh_file>
								</Mesh>
							</attached_geometry>
							<!--Path to a Component that satisfies the Socket 'parent' of type C (description: The parent frame to this frame.).-->
							<socket_parent>..</socket_parent>
							<!--Translational offset (in meters) of this frame's origin from the parent frame's origin, expressed in the parent frame.-->
							<translation>0.0047089999999999996 -0.080583000000000002 0.011481999999999999</translation>
							<!--Orientation offset (in radians) of this frame in its parent frame, expressed as a frame-fixed x-y-z rotation sequence.-->
							<orientation>-0 0 -0</orientation>
						</PhysicalOffsetFrame>
						<PhysicalOffsetFrame name="hand_r_geom_frame_20">
							<!--The geometry used to display the axes of this Frame.-->
							<FrameGeometry name="frame_geometry">
								<!--Path to a Component that satisfies the Socket 'frame' of type Frame.-->
								<socket_frame>..</socket_frame>
								<!--Scale factors in X, Y, Z directions respectively.-->
								<scale_factors>0.20000000000000001 0.20000000000000001 0.20000000000000001</scale_factors>
							</FrameGeometry>
							<!--List of geometry attached to this Frame. Note, the geometry are treated as fixed to the frame and they share the transform of the frame when visualized-->
							<attached_geometry>
								<Mesh name="hand_r_geom_20">
									<!--Path to a Component that satisfies the Socket 'frame' of type Frame.-->
									<socket_frame>..</socket_frame>
									<!--Scale factors in X, Y, Z directions respectively.-->
									<scale_factors>1 1 1</scale_factors>
									<!--Default appearance attributes for this Geometry-->
									<Appearance>
										<!--The opacity used to display the geometry between 0:transparent, 1:opaque.-->
										<opacity>1</opacity>
										<!--The color, (red, green, blue), [0, 1], used to display the geometry. -->
										<color>1 1 1</color>
									</Appearance>
									<!--Name of geometry file.-->
									<mesh_file>3midph.vtp</mesh_file>
								</Mesh>
							</attached_geometry>
							<!--Path to a Component that satisfies the Socket 'parent' of type C (description: The parent frame to this frame.).-->
							<socket_parent>..</socket_parent>
							<!--Translational offset (in meters) of this frame's origin from the parent frame's origin, expressed in the parent frame.-->
							<translation>0.0063590000000000001 -0.124794 0.017711999999999999</translation>
							<!--Orientation offset (in radians) of this frame in its parent frame, expressed as a frame-fixed x-y-z rotation sequence.-->
							<orientation>-0 0 -0</orientation>
						</PhysicalOffsetFrame>
						<PhysicalOffsetFrame name="hand_r_geom_frame_21">
							<!--The geometry used to display the axes of this Frame.-->
							<FrameGeometry name="frame_geometry">
								<!--Path to a Component that satisfies the Socket 'frame' of type Frame.-->
								<socket_frame>..</socket_frame>
								<!--Scale factors in X, Y, Z directions respectively.-->
								<scale_factors>0.20000000000000001 0.20000000000000001 0.20000000000000001</scale_factors>
							</FrameGeometry>
							<!--List of geometry attached to this Frame. Note, the geometry are treated as fixed to the frame and they share the transform of the frame when visualized-->
							<attached_geometry>
								<Mesh name="hand_r_geom_21">
									<!--Path to a Component that satisfies the Socket 'frame' of type Frame.-->
									<socket_frame>..</socket_frame>
									<!--Scale factors in X, Y, Z directions respectively.-->
									<scale_factors>1 1 1</scale_factors>
									<!--Default appearance attributes for this Geometry-->
									<Appearance>
										<!--The opacity used to display the geometry between 0:transparent, 1:opaque.-->
										<opacity>1</opacity>
										<!--The color, (red, green, blue), [0, 1], used to display the geometry. -->
										<color>1 1 1</color>
									</Appearance>
									<!--Name of geometry file.-->
									<mesh_file>3distph.vtp</mesh_file>
								</Mesh>
							</attached_geometry>
							<!--Path to a Component that satisfies the Socket 'parent' of type C (description: The parent frame to this frame.).-->
							<socket_parent>..</socket_parent>
							<!--Translational offset (in meters) of this frame's origin from the parent frame's origin, expressed in the parent frame.-->
							<translation>0.007724 -0.15384100000000001 0.019665999999999999</translation>
							<!--Orientation offset (in radians) of this frame in its parent frame, expressed as a frame-fixed x-y-z rotation sequence.-->
							<orientation>-0 0 -0</orientation>
						</PhysicalOffsetFrame>
						<PhysicalOffsetFrame name="hand_r_geom_frame_22">
							<!--The geometry used to display the axes of this Frame.-->
							<FrameGeometry name="frame_geometry">
								<!--Path to a Component that satisfies the Socket 'frame' of type Frame.-->
								<socket_frame>..</socket_frame>
								<!--Scale factors in X, Y, Z directions respectively.-->
								<scale_factors>0.20000000000000001 0.20000000000000001 0.20000000000000001</scale_factors>
							</FrameGeometry>
							<!--List of geometry attached to this Frame. Note, the geometry are treated as fixed to the frame and they share the transform of the frame when visualized-->
							<attached_geometry>
								<Mesh name="hand_r_geom_22">
									<!--Path to a Component that satisfies the Socket 'frame' of type Frame.-->
									<socket_frame>..</socket_frame>
									<!--Scale factors in X, Y, Z directions respectively.-->
									<scale_factors>1 1 1</scale_factors>
									<!--Default appearance attributes for this Geometry-->
									<Appearance>
										<!--The opacity used to display the geometry between 0:transparent, 1:opaque.-->
										<opacity>1</opacity>
										<!--The color, (red, green, blue), [0, 1], used to display the geometry. -->
										<color>1 1 1</color>
									</Appearance>
									<!--Name of geometry file.-->
									<mesh_file>4proxph.vtp</mesh_file>
								</Mesh>
							</attached_geometry>
							<!--Path to a Component that satisfies the Socket 'parent' of type C (description: The parent frame to this frame.).-->
							<socket_parent>..</socket_parent>
							<!--Translational offset (in meters) of this frame's origin from the parent frame's origin, expressed in the parent frame.-->
							<translation>-0.0098840000000000004 -0.079261999999999999 0.0056670000000000002</translation>
							<!--Orientation offset (in radians) of this frame in its parent frame, expressed as a frame-fixed x-y-z rotation sequence.-->
							<orientation>-0 0 -0</orientation>
						</PhysicalOffsetFrame>
						<PhysicalOffsetFrame name="hand_r_geom_frame_23">
							<!--The geometry used to display the axes of this Frame.-->
							<FrameGeometry name="frame_geometry">
								<!--Path to a Component that satisfies the Socket 'frame' of type Frame.-->
								<socket_frame>..</socket_frame>
								<!--Scale factors in X, Y, Z directions respectively.-->
								<scale_factors>0.20000000000000001 0.20000000000000001 0.20000000000000001</scale_factors>
							</FrameGeometry>
							<!--List of geometry attached to this Frame. Note, the geometry are treated as fixed to the frame and they share the transform of the frame when visualized-->
							<attached_geometry>
								<Mesh name="hand_r_geom_23">
									<!--Path to a Component that satisfies the Socket 'frame' of type Frame.-->
									<socket_frame>..</socket_frame>
									<!--Scale factors in X, Y, Z directions respectively.-->
									<scale_factors>1 1 1</scale_factors>
									<!--Default appearance attributes for this Geometry-->
									<Appearance>
										<!--The opacity used to display the geometry between 0:transparent, 1:opaque.-->
										<opacity>1</opacity>
										<!--The color, (red, green, blue), [0, 1], used to display the geometry. -->
										<color>1 1 1</color>
									</Appearance>
									<!--Name of geometry file.-->
									<mesh_file>4midph.vtp</mesh_file>
								</Mesh>
							</attached_geometry>
							<!--Path to a Component that satisfies the Socket 'parent' of type C (description: The parent frame to this frame.).-->
							<socket_parent>..</socket_parent>
							<!--Translational offset (in meters) of this frame's origin from the parent frame's origin, expressed in the parent frame.-->
							<translation>-0.013412 -0.119517 0.007012</translation>
							<!--Orientation offset (in radians) of this frame in its parent frame, expressed as a frame-fixed x-y-z rotation sequence.-->
							<orientation>-0 0 -0</orientation>
						</PhysicalOffsetFrame>
						<PhysicalOffsetFrame name="hand_r_geom_frame_24">
							<!--The geometry used to display the axes of this Frame.-->
							<FrameGeometry name="frame_geometry">
								<!--Path to a Component that satisfies the Socket 'frame' of type Frame.-->
								<socket_frame>..</socket_frame>
								<!--Scale factors in X, Y, Z directions respectively.-->
								<scale_factors>0.20000000000000001 0.20000000000000001 0.20000000000000001</scale_factors>
							</FrameGeometry>
							<!--List of geometry attached to this Frame. Note, the geometry are treated as fixed to the frame and they share the transform of the frame when visualized-->
							<attached_geometry>
								<Mesh name="hand_r_geom_24">
									<!--Path to a Component that satisfies the Socket 'frame' of type Frame.-->
									<socket_frame>..</socket_frame>
									<!--Scale factors in X, Y, Z directions respectively.-->
									<scale_factors>1 1 1</scale_factors>
									<!--Default appearance attributes for this Geometry-->
									<Appearance>
										<!--The opacity used to display the geometry between 0:transparent, 1:opaque.-->
										<opacity>1</opacity>
										<!--The color, (red, green, blue), [0, 1], used to display the geometry. -->
										<color>1 1 1</color>
									</Appearance>
									<!--Name of geometry file.-->
									<mesh_file>4distph.vtp</mesh_file>
								</Mesh>
							</attached_geometry>
							<!--Path to a Component that satisfies the Socket 'parent' of type C (description: The parent frame to this frame.).-->
							<socket_parent>..</socket_parent>
							<!--Translational offset (in meters) of this frame's origin from the parent frame's origin, expressed in the parent frame.-->
							<translation>-0.015729 -0.14430599999999999 0.0075750000000000001</translation>
							<!--Orientation offset (in radians) of this frame in its parent frame, expressed as a frame-fixed x-y-z rotation sequence.-->
							<orientation>-0 0 -0</orientation>
						</PhysicalOffsetFrame>
						<PhysicalOffsetFrame name="hand_r_geom_frame_25">
							<!--The geometry used to display the axes of this Frame.-->
							<FrameGeometry name="frame_geometry">
								<!--Path to a Component that satisfies the Socket 'frame' of type Frame.-->
								<socket_frame>..</socket_frame>
								<!--Scale factors in X, Y, Z directions respectively.-->
								<scale_factors>0.20000000000000001 0.20000000000000001 0.20000000000000001</scale_factors>
							</FrameGeometry>
							<!--List of geometry attached to this Frame. Note, the geometry are treated as fixed to the frame and they share the transform of the frame when visualized-->
							<attached_geometry>
								<Mesh name="hand_r_geom_25">
									<!--Path to a Component that satisfies the Socket 'frame' of type Frame.-->
									<socket_frame>..</socket_frame>
									<!--Scale factors in X, Y, Z directions respectively.-->
									<scale_factors>1 1 1</scale_factors>
									<!--Default appearance attributes for this Geometry-->
									<Appearance>
										<!--The opacity used to display the geometry between 0:transparent, 1:opaque.-->
										<opacity>1</opacity>
										<!--The color, (red, green, blue), [0, 1], used to display the geometry. -->
										<color>1 1 1</color>
									</Appearance>
									<!--Name of geometry file.-->
									<mesh_file>5proxph.vtp</mesh_file>
								</Mesh>
							</attached_geometry>
							<!--Path to a Component that satisfies the Socket 'parent' of type C (description: The parent frame to this frame.).-->
							<socket_parent>..</socket_parent>
							<!--Translational offset (in meters) of this frame's origin from the parent frame's origin, expressed in the parent frame.-->
							<translation>-0.019501000000000001 -0.071167999999999995 -0.0033869999999999998</translation>
							<!--Orientation offset (in radians) of this frame in its parent frame, expressed as a frame-fixed x-y-z rotation sequence.-->
							<orientation>-0 0 -0</orientation>
						</PhysicalOffsetFrame>
						<PhysicalOffsetFrame name="hand_r_geom_frame_26">
							<!--The geometry used to display the axes of this Frame.-->
							<FrameGeometry name="frame_geometry">
								<!--Path to a Component that satisfies the Socket 'frame' of type Frame.-->
								<socket_frame>..</socket_frame>
								<!--Scale factors in X, Y, Z directions respectively.-->
								<scale_factors>0.20000000000000001 0.20000000000000001 0.20000000000000001</scale_factors>
							</FrameGeometry>
							<!--List of geometry attached to this Frame. Note, the geometry are treated as fixed to the frame and they share the transform of the frame when visualized-->
							<attached_geometry>
								<Mesh name="hand_r_geom_26">
									<!--Path to a Component that satisfies the Socket 'frame' of type Frame.-->
									<socket_frame>..</socket_frame>
									<!--Scale factors in X, Y, Z directions respectively.-->
									<scale_factors>1 1 1</scale_factors>
									<!--Default appearance attributes for this Geometry-->
									<Appearance>
										<!--The opacity used to display the geometry between 0:transparent, 1:opaque.-->
										<opacity>1</opacity>
										<!--The color, (red, green, blue), [0, 1], used to display the geometry. -->
										<color>1 1 1</color>
									</Appearance>
									<!--Name of geometry file.-->
									<mesh_file>5midph.vtp</mesh_file>
								</Mesh>
							</attached_geometry>
							<!--Path to a Component that satisfies the Socket 'parent' of type C (description: The parent frame to this frame.).-->
							<socket_parent>..</socket_parent>
							<!--Translational offset (in meters) of this frame's origin from the parent frame's origin, expressed in the parent frame.-->
							<translation>-0.02478 -0.10673100000000001 -0.0062659999999999999</translation>
							<!--Orientation offset (in radians) of this frame in its parent frame, expressed as a frame-fixed x-y-z rotation sequence.-->
							<orientation>-0 0 -0</orientation>
						</PhysicalOffsetFrame>
						<PhysicalOffsetFrame name="hand_r_geom_frame_27">
							<!--The geometry used to display the axes of this Frame.-->
							<FrameGeometry name="frame_geometry">
								<!--Path to a Component that satisfies the Socket 'frame' of type Frame.-->
								<socket_frame>..</socket_frame>
								<!--Scale factors in X, Y, Z directions respectively.-->
								<scale_factors>0.20000000000000001 0.20000000000000001 0.20000000000000001</scale_factors>
							</FrameGeometry>
							<!--List of geometry attached to this Frame. Note, the geometry are treated as fixed to the frame and they share the transform of the frame when visualized-->
							<attached_geometry>
								<Mesh name="hand_r_geom_27">
									<!--Path to a Component that satisfies the Socket 'frame' of type Frame.-->
									<socket_frame>..</socket_frame>
									<!--Scale factors in X, Y, Z directions respectively.-->
									<scale_factors>1 1 1</scale_factors>
									<!--Default appearance attributes for this Geometry-->
									<Appearance>
										<!--The opacity used to display the geometry between 0:transparent, 1:opaque.-->
										<opacity>1</opacity>
										<!--The color, (red, green, blue), [0, 1], used to display the geometry. -->
										<color>1 1 1</color>
									</Appearance>
									<!--Name of geometry file.-->
									<mesh_file>5distph.vtp</mesh_file>
								</Mesh>
							</attached_geometry>
							<!--Path to a Component that satisfies the Socket 'parent' of type C (description: The parent frame to this frame.).-->
							<socket_parent>..</socket_parent>
							<!--Translational offset (in meters) of this frame's origin from the parent frame's origin, expressed in the parent frame.-->
							<translation>-0.027650999999999998 -0.12740799999999999 -0.0085089999999999992</translation>
							<!--Orientation offset (in radians) of this frame in its parent frame, expressed as a frame-fixed x-y-z rotation sequence.-->
							<orientation>-0 0 -0</orientation>
						</PhysicalOffsetFrame>
					</components>
					<!--The geometry used to display the axes of this Frame.-->
					<FrameGeometry name="frame_geometry">
						<!--Path to a Component that satisfies the Socket 'frame' of type Frame.-->
						<socket_frame>..</socket_frame>
						<!--Scale factors in X, Y, Z directions respectively.-->
						<scale_factors>0.20000000000000001 0.20000000000000001 0.20000000000000001</scale_factors>
					</FrameGeometry>
					<!--List of geometry attached to this Frame. Note, the geometry are treated as fixed to the frame and they share the transform of the frame when visualized-->
					<attached_geometry>
						<Mesh name="hand_r_geom_2">
							<!--Path to a Component that satisfies the Socket 'frame' of type Frame.-->
							<socket_frame>..</socket_frame>
							<!--Scale factors in X, Y, Z directions respectively.-->
							<scale_factors>1 1 1</scale_factors>
							<!--Default appearance attributes for this Geometry-->
							<Appearance>
								<!--The opacity used to display the geometry between 0:transparent, 1:opaque.-->
								<opacity>1</opacity>
								<!--The color, (red, green, blue), [0, 1], used to display the geometry. -->
								<color>1 1 1</color>
							</Appearance>
							<!--Name of geometry file.-->
							<mesh_file>lunate.vtp</mesh_file>
						</Mesh>
					</attached_geometry>
					<!--Set of wrap objects fixed to this body that GeometryPaths can wrap over.This property used to be a member of Body but was moved up with the introduction of Frames.-->
					<WrapObjectSet name="wrapobjectset">
						<objects>
							<WrapTorus name="ECRL">
								<!--Whether or not the WrapObject is considered active in computing paths-->
								<active>true</active>
								<!--Body-fixed Euler angle sequence for the orientation of the WrapObject-->
								<xyz_body_rotation>1.53833 0.234398 0.73111800000000005</xyz_body_rotation>
								<!--Translation of the WrapObject.-->
								<translation>0.022200000000000001 -0.0095999999999999992 0.020799999999999999</translation>
								<!--The name of quadrant over which the wrap object is active. For example, '+x' or '-y' to set the sidedness of the wrapping.-->
								<quadrant>all</quadrant>
								<!--Default appearance for this Geometry-->
								<Appearance>
									<!--Flag indicating whether the associated Geometry is visible or hidden.-->
									<visible>false</visible>
									<!--The opacity used to display the geometry between 0:transparent, 1:opaque.-->
									<opacity>0.5</opacity>
									<!--The color, (red, green, blue), [0, 1], used to display the geometry. -->
									<color>0 1 1</color>
									<!--Visuals applied to surfaces associated with this Appearance.-->
									<SurfaceProperties>
										<!--The representation (1:Points, 2:Wire, 3:Shaded) used to display the object.-->
										<representation>3</representation>
									</SurfaceProperties>
								</Appearance>
								<!--The inner radius of the Torus.-->
								<inner_radius>0.0080000000000000002</inner_radius>
								<!--The outer radius of the Torus.-->
								<outer_radius>0.016</outer_radius>
							</WrapTorus>
							<WrapTorus name="ECRB">
								<!--Whether or not the WrapObject is considered active in computing paths-->
								<active>true</active>
								<!--Body-fixed Euler angle sequence for the orientation of the WrapObject-->
								<xyz_body_rotation>1.3126599999999999 -0.11781 -0.116239</xyz_body_rotation>
								<!--Translation of the WrapObject.-->
								<translation>0.0126 -0.0094999999999999998 0.018599999999999998</translation>
								<!--The name of quadrant over which the wrap object is active. For example, '+x' or '-y' to set the sidedness of the wrapping.-->
								<quadrant>all</quadrant>
								<!--Default appearance for this Geometry-->
								<Appearance>
									<!--Flag indicating whether the associated Geometry is visible or hidden.-->
									<visible>false</visible>
									<!--The opacity used to display the geometry between 0:transparent, 1:opaque.-->
									<opacity>0.5</opacity>
									<!--The color, (red, green, blue), [0, 1], used to display the geometry. -->
									<color>0 1 1</color>
									<!--Visuals applied to surfaces associated with this Appearance.-->
									<SurfaceProperties>
										<!--The representation (1:Points, 2:Wire, 3:Shaded) used to display the object.-->
										<representation>3</representation>
									</SurfaceProperties>
								</Appearance>
								<!--The inner radius of the Torus.-->
								<inner_radius>0.0080000000000000002</inner_radius>
								<!--The outer radius of the Torus.-->
								<outer_radius>0.01</outer_radius>
							</WrapTorus>
							<WrapTorus name="FCR">
								<!--Whether or not the WrapObject is considered active in computing paths-->
								<active>true</active>
								<!--Body-fixed Euler angle sequence for the orientation of the WrapObject-->
								<xyz_body_rotation>-1.55596 -0.15323999999999999 -0.100007</xyz_body_rotation>
								<!--Translation of the WrapObject.-->
								<translation>0.0032000000000000002 -0.0044999999999999997 -0.019</translation>
								<!--The name of quadrant over which the wrap object is active. For example, '+x' or '-y' to set the sidedness of the wrapping.-->
								<quadrant>all</quadrant>
								<!--Default appearance for this Geometry-->
								<Appearance>
									<!--Flag indicating whether the associated Geometry is visible or hidden.-->
									<visible>false</visible>
									<!--The opacity used to display the geometry between 0:transparent, 1:opaque.-->
									<opacity>0.5</opacity>
									<!--The color, (red, green, blue), [0, 1], used to display the geometry. -->
									<color>0 1 1</color>
									<!--Visuals applied to surfaces associated with this Appearance.-->
									<SurfaceProperties>
										<!--The representation (1:Points, 2:Wire, 3:Shaded) used to display the object.-->
										<representation>3</representation>
									</SurfaceProperties>
								</Appearance>
								<!--The inner radius of the Torus.-->
								<inner_radius>0.001</inner_radius>
								<!--The outer radius of the Torus.-->
								<outer_radius>0.0025000000000000001</outer_radius>
							</WrapTorus>
							<WrapTorus name="FCU">
								<!--Whether or not the WrapObject is considered active in computing paths-->
								<active>true</active>
								<!--Body-fixed Euler angle sequence for the orientation of the WrapObject-->
								<xyz_body_rotation>-1.57376 -0.079761600000000002 0.39234999999999998</xyz_body_rotation>
								<!--Translation of the WrapObject.-->
								<translation>-0.0123 -0.0124 -0.017100000000000001</translation>
								<!--The name of quadrant over which the wrap object is active. For example, '+x' or '-y' to set the sidedness of the wrapping.-->
								<quadrant>all</quadrant>
								<!--Default appearance for this Geometry-->
								<Appearance>
									<!--Flag indicating whether the associated Geometry is visible or hidden.-->
									<visible>false</visible>
									<!--The opacity used to display the geometry between 0:transparent, 1:opaque.-->
									<opacity>0.5</opacity>
									<!--The color, (red, green, blue), [0, 1], used to display the geometry. -->
									<color>0 1 1</color>
									<!--Visuals applied to surfaces associated with this Appearance.-->
									<SurfaceProperties>
										<!--The representation (1:Points, 2:Wire, 3:Shaded) used to display the object.-->
										<representation>3</representation>
									</SurfaceProperties>
								</Appearance>
								<!--The inner radius of the Torus.-->
								<inner_radius>0.0067999999999999996</inner_radius>
								<!--The outer radius of the Torus.-->
								<outer_radius>0.0080000000000000002</outer_radius>
							</WrapTorus>
						</objects>
						<groups />
					</WrapObjectSet>
					<!--The mass of the body (kg)-->
					<mass>0.45750000000000002</mass>
					<!--The location (Vec3) of the mass center in the body frame.-->
					<mass_center>0 -0.068095000000000003 0</mass_center>
					<!--The elements of the inertia tensor (Vec6) as [Ixx Iyy Izz Ixy Ixz Iyz] measured about the mass_center and not the body origin.-->
					<inertia>0.000892 0.00054699999999999996 0.00134 0 0 0</inertia>
				</Body>
			</objects>
		</BodySet>
		<!--List of joints that connect the bodies.-->
		<JointSet name="jointset">
			<objects>
				<CustomJoint name="ground_thorax">
					<!--Path to a Component that satisfies the Socket 'parent_frame' of type PhysicalFrame (description: The parent frame for the joint.).-->
					<socket_parent_frame>ground_offset</socket_parent_frame>
					<!--Path to a Component that satisfies the Socket 'child_frame' of type PhysicalFrame (description: The child frame for the joint.).-->
					<socket_child_frame>thorax_offset</socket_child_frame>
					<!--List containing the generalized coordinates (q's) that parameterize this joint.-->
					<coordinates>
						<Coordinate name="thorax_tilt">
							<!--The value of this coordinate before any value has been set. Rotational coordinate value is in radians and Translational in meters.-->
							<default_value>0</default_value>
							<!--The speed value of this coordinate before any value has been set. Rotational coordinate value is in rad/s and Translational in m/s.-->
							<default_speed_value>0</default_speed_value>
							<!--The minimum and maximum values that the coordinate can range between. Rotational coordinate range in radians and Translational in meters.-->
							<range>-1.5708 1.5708</range>
							<!--Flag indicating whether or not the values of the coordinates should be limited to the range, above.-->
							<clamped>false</clamped>
							<!--Flag indicating whether or not the values of the coordinates should be constrained to the current (e.g. default) value, above.-->
							<locked>false</locked>
							<!--If specified, the coordinate can be prescribed by a function of time. It can be any OpenSim Function with valid second order derivatives.-->
							<prescribed_function />
							<!--Flag indicating whether or not the values of the coordinates should be prescribed according to the function above. It is ignored if the no prescribed function is specified.-->
							<prescribed>false</prescribed>
						</Coordinate>
						<Coordinate name="thorax_list">
							<!--The value of this coordinate before any value has been set. Rotational coordinate value is in radians and Translational in meters.-->
							<default_value>0</default_value>
							<!--The speed value of this coordinate before any value has been set. Rotational coordinate value is in rad/s and Translational in m/s.-->
							<default_speed_value>0</default_speed_value>
							<!--The minimum and maximum values that the coordinate can range between. Rotational coordinate range in radians and Translational in meters.-->
							<range>-1.5708 1.5708</range>
							<!--Flag indicating whether or not the values of the coordinates should be limited to the range, above.-->
							<clamped>false</clamped>
							<!--Flag indicating whether or not the values of the coordinates should be constrained to the current (e.g. default) value, above.-->
							<locked>false</locked>
							<!--If specified, the coordinate can be prescribed by a function of time. It can be any OpenSim Function with valid second order derivatives.-->
							<prescribed_function />
							<!--Flag indicating whether or not the values of the coordinates should be prescribed according to the function above. It is ignored if the no prescribed function is specified.-->
							<prescribed>false</prescribed>
						</Coordinate>
						<Coordinate name="thorax_rotation">
							<!--The value of this coordinate before any value has been set. Rotational coordinate value is in radians and Translational in meters.-->
							<default_value>0</default_value>
							<!--The speed value of this coordinate before any value has been set. Rotational coordinate value is in rad/s and Translational in m/s.-->
							<default_speed_value>0</default_speed_value>
							<!--The minimum and maximum values that the coordinate can range between. Rotational coordinate range in radians and Translational in meters.-->
							<range>-1.5708 1.5708</range>
							<!--Flag indicating whether or not the values of the coordinates should be limited to the range, above.-->
							<clamped>false</clamped>
							<!--Flag indicating whether or not the values of the coordinates should be constrained to the current (e.g. default) value, above.-->
							<locked>false</locked>
							<!--If specified, the coordinate can be prescribed by a function of time. It can be any OpenSim Function with valid second order derivatives.-->
							<prescribed_function />
							<!--Flag indicating whether or not the values of the coordinates should be prescribed according to the function above. It is ignored if the no prescribed function is specified.-->
							<prescribed>false</prescribed>
						</Coordinate>
						<Coordinate name="thorax_tx">
							<!--The value of this coordinate before any value has been set. Rotational coordinate value is in radians and Translational in meters.-->
							<default_value>0</default_value>
							<!--The speed value of this coordinate before any value has been set. Rotational coordinate value is in rad/s and Translational in m/s.-->
							<default_speed_value>0</default_speed_value>
							<!--The minimum and maximum values that the coordinate can range between. Rotational coordinate range in radians and Translational in meters.-->
							<range>-20 20</range>
							<!--Flag indicating whether or not the values of the coordinates should be limited to the range, above.-->
							<clamped>false</clamped>
							<!--Flag indicating whether or not the values of the coordinates should be constrained to the current (e.g. default) value, above.-->
							<locked>false</locked>
							<!--If specified, the coordinate can be prescribed by a function of time. It can be any OpenSim Function with valid second order derivatives.-->
							<prescribed_function />
							<!--Flag indicating whether or not the values of the coordinates should be prescribed according to the function above. It is ignored if the no prescribed function is specified.-->
							<prescribed>false</prescribed>
						</Coordinate>
						<Coordinate name="thorax_ty">
							<!--The value of this coordinate before any value has been set. Rotational coordinate value is in radians and Translational in meters.-->
							<default_value>0</default_value>
							<!--The speed value of this coordinate before any value has been set. Rotational coordinate value is in rad/s and Translational in m/s.-->
							<default_speed_value>0</default_speed_value>
							<!--The minimum and maximum values that the coordinate can range between. Rotational coordinate range in radians and Translational in meters.-->
							<range>-2 4</range>
							<!--Flag indicating whether or not the values of the coordinates should be limited to the range, above.-->
							<clamped>false</clamped>
							<!--Flag indicating whether or not the values of the coordinates should be constrained to the current (e.g. default) value, above.-->
							<locked>false</locked>
							<!--If specified, the coordinate can be prescribed by a function of time. It can be any OpenSim Function with valid second order derivatives.-->
							<prescribed_function />
							<!--Flag indicating whether or not the values of the coordinates should be prescribed according to the function above. It is ignored if the no prescribed function is specified.-->
							<prescribed>false</prescribed>
						</Coordinate>
						<Coordinate name="thorax_tz">
							<!--The value of this coordinate before any value has been set. Rotational coordinate value is in radians and Translational in meters.-->
							<default_value>0</default_value>
							<!--The speed value of this coordinate before any value has been set. Rotational coordinate value is in rad/s and Translational in m/s.-->
							<default_speed_value>0</default_speed_value>
							<!--The minimum and maximum values that the coordinate can range between. Rotational coordinate range in radians and Translational in meters.-->
							<range>-5 5</range>
							<!--Flag indicating whether or not the values of the coordinates should be limited to the range, above.-->
							<clamped>false</clamped>
							<!--Flag indicating whether or not the values of the coordinates should be constrained to the current (e.g. default) value, above.-->
							<locked>false</locked>
							<!--If specified, the coordinate can be prescribed by a function of time. It can be any OpenSim Function with valid second order derivatives.-->
							<prescribed_function />
							<!--Flag indicating whether or not the values of the coordinates should be prescribed according to the function above. It is ignored if the no prescribed function is specified.-->
							<prescribed>false</prescribed>
						</Coordinate>
					</coordinates>
					<!--Physical offset frames owned by the Joint that are typically used to satisfy the owning Joint's parent and child frame connections (sockets). PhysicalOffsetFrames are often used to describe the fixed transformation from a Body's origin to another location of interest on the Body (e.g., the joint center). When the joint is deleted, so are the PhysicalOffsetFrame components in this list.-->
					<frames>
						<PhysicalOffsetFrame name="ground_offset">
							<!--The geometry used to display the axes of this Frame.-->
							<FrameGeometry name="frame_geometry">
								<!--Path to a Component that satisfies the Socket 'frame' of type Frame.-->
								<socket_frame>..</socket_frame>
								<!--Scale factors in X, Y, Z directions respectively.-->
								<scale_factors>0.20000000000000001 0.20000000000000001 0.20000000000000001</scale_factors>
							</FrameGeometry>
							<!--Path to a Component that satisfies the Socket 'parent' of type C (description: The parent frame to this frame.).-->
							<socket_parent>/ground</socket_parent>
							<!--Translational offset (in meters) of this frame's origin from the parent frame's origin, expressed in the parent frame.-->
							<translation>0 0 0</translation>
							<!--Orientation offset (in radians) of this frame in its parent frame, expressed as a frame-fixed x-y-z rotation sequence.-->
							<orientation>0 0 0</orientation>
						</PhysicalOffsetFrame>
						<PhysicalOffsetFrame name="thorax_offset">
							<!--The geometry used to display the axes of this Frame.-->
							<FrameGeometry name="frame_geometry">
								<!--Path to a Component that satisfies the Socket 'frame' of type Frame.-->
								<socket_frame>..</socket_frame>
								<!--Scale factors in X, Y, Z directions respectively.-->
								<scale_factors>0.20000000000000001 0.20000000000000001 0.20000000000000001</scale_factors>
							</FrameGeometry>
							<!--Path to a Component that satisfies the Socket 'parent' of type C (description: The parent frame to this frame.).-->
							<socket_parent>/bodyset/thorax</socket_parent>
							<!--Translational offset (in meters) of this frame's origin from the parent frame's origin, expressed in the parent frame.-->
							<translation>0 0 0</translation>
							<!--Orientation offset (in radians) of this frame in its parent frame, expressed as a frame-fixed x-y-z rotation sequence.-->
							<orientation>0 0 0</orientation>
						</PhysicalOffsetFrame>
					</frames>
					<!--Defines how the child body moves with respect to the parent as a function of the generalized coordinates.-->
					<SpatialTransform>
						<!--3 Axes for rotations are listed first.-->
						<TransformAxis name="rotation1">
							<!--Names of the coordinates that serve as the independent variables         of the transform function.-->
							<coordinates>thorax_tilt</coordinates>
							<!--Rotation or translation axis for the transform.-->
							<axis>0 0 1</axis>
							<!--Transform function of the generalized coordinates used to        represent the amount of displacement along a specified axis.-->
							<LinearFunction name="function">
								<coefficients> 1 0</coefficients>
							</LinearFunction>
						</TransformAxis>
						<TransformAxis name="rotation2">
							<!--Names of the coordinates that serve as the independent variables         of the transform function.-->
							<coordinates>thorax_list</coordinates>
							<!--Rotation or translation axis for the transform.-->
							<axis>1 0 0</axis>
							<!--Transform function of the generalized coordinates used to        represent the amount of displacement along a specified axis.-->
							<LinearFunction name="function">
								<coefficients> 1 0</coefficients>
							</LinearFunction>
						</TransformAxis>
						<TransformAxis name="rotation3">
							<!--Names of the coordinates that serve as the independent variables         of the transform function.-->
							<coordinates>thorax_rotation</coordinates>
							<!--Rotation or translation axis for the transform.-->
							<axis>0 1 0</axis>
							<!--Transform function of the generalized coordinates used to        represent the amount of displacement along a specified axis.-->
							<LinearFunction name="function">
								<coefficients> 1 0</coefficients>
							</LinearFunction>
						</TransformAxis>
						<!--3 Axes for translations are listed next.-->
						<TransformAxis name="translation1">
							<!--Names of the coordinates that serve as the independent variables         of the transform function.-->
							<coordinates>thorax_tx</coordinates>
							<!--Rotation or translation axis for the transform.-->
							<axis>1 0 0</axis>
							<!--Transform function of the generalized coordinates used to        represent the amount of displacement along a specified axis.-->
							<MultiplierFunction name="function">
								<function>
									<LinearFunction>
										<coefficients> 1 0</coefficients>
									</LinearFunction>
								</function>
								<scale>1</scale>
							</MultiplierFunction>
						</TransformAxis>
						<TransformAxis name="translation2">
							<!--Names of the coordinates that serve as the independent variables         of the transform function.-->
							<coordinates>thorax_ty</coordinates>
							<!--Rotation or translation axis for the transform.-->
							<axis>0 1 0</axis>
							<!--Transform function of the generalized coordinates used to        represent the amount of displacement along a specified axis.-->
							<MultiplierFunction name="function">
								<function>
									<LinearFunction>
										<coefficients> 1 0</coefficients>
									</LinearFunction>
								</function>
								<scale>1</scale>
							</MultiplierFunction>
						</TransformAxis>
						<TransformAxis name="translation3">
							<!--Names of the coordinates that serve as the independent variables         of the transform function.-->
							<coordinates>thorax_tz</coordinates>
							<!--Rotation or translation axis for the transform.-->
							<axis>0 0 1</axis>
							<!--Transform function of the generalized coordinates used to        represent the amount of displacement along a specified axis.-->
							<MultiplierFunction name="function">
								<function>
									<LinearFunction>
										<coefficients> 1 0</coefficients>
									</LinearFunction>
								</function>
								<scale>1</scale>
							</MultiplierFunction>
						</TransformAxis>
					</SpatialTransform>
				</CustomJoint>
				<CustomJoint name="sternoclavicular">
					<!--Path to a Component that satisfies the Socket 'parent_frame' of type PhysicalFrame (description: The parent frame for the joint.).-->
					<socket_parent_frame>thorax_offset</socket_parent_frame>
					<!--Path to a Component that satisfies the Socket 'child_frame' of type PhysicalFrame (description: The child frame for the joint.).-->
					<socket_child_frame>clavicle_offset</socket_child_frame>
					<!--List containing the generalized coordinates (q's) that parameterize this joint.-->
					<coordinates>
						<Coordinate name="sternoclavicular_r2">
							<!--The value of this coordinate before any value has been set. Rotational coordinate value is in radians and Translational in meters.-->
							<default_value>4.1702642003129721e-20</default_value>
							<!--The speed value of this coordinate before any value has been set. Rotational coordinate value is in rad/s and Translational in m/s.-->
							<default_speed_value>0</default_speed_value>
							<!--The minimum and maximum values that the coordinate can range between. Rotational coordinate range in radians and Translational in meters.-->
							<range>-99999.899999999994 99999.899999999994</range>
							<!--Flag indicating whether or not the values of the coordinates should be limited to the range, above.-->
							<clamped>false</clamped>
							<!--Flag indicating whether or not the values of the coordinates should be constrained to the current (e.g. default) value, above.-->
							<locked>false</locked>
							<!--If specified, the coordinate can be prescribed by a function of time. It can be any OpenSim Function with valid second order derivatives.-->
							<prescribed_function />
							<!--Flag indicating whether or not the values of the coordinates should be prescribed according to the function above. It is ignored if the no prescribed function is specified.-->
							<prescribed>false</prescribed>
						</Coordinate>
						<Coordinate name="sternoclavicular_r3">
							<!--The value of this coordinate before any value has been set. Rotational coordinate value is in radians and Translational in meters.-->
							<default_value>-1.7663270895070327e-20</default_value>
							<!--The speed value of this coordinate before any value has been set. Rotational coordinate value is in rad/s and Translational in m/s.-->
							<default_speed_value>0</default_speed_value>
							<!--The minimum and maximum values that the coordinate can range between. Rotational coordinate range in radians and Translational in meters.-->
							<range>-99999.899999999994 99999.899999999994</range>
							<!--Flag indicating whether or not the values of the coordinates should be limited to the range, above.-->
							<clamped>false</clamped>
							<!--Flag indicating whether or not the values of the coordinates should be constrained to the current (e.g. default) value, above.-->
							<locked>false</locked>
							<!--If specified, the coordinate can be prescribed by a function of time. It can be any OpenSim Function with valid second order derivatives.-->
							<prescribed_function />
							<!--Flag indicating whether or not the values of the coordinates should be prescribed according to the function above. It is ignored if the no prescribed function is specified.-->
							<prescribed>false</prescribed>
						</Coordinate>
					</coordinates>
					<!--Physical offset frames owned by the Joint that are typically used to satisfy the owning Joint's parent and child frame connections (sockets). PhysicalOffsetFrames are often used to describe the fixed transformation from a Body's origin to another location of interest on the Body (e.g., the joint center). When the joint is deleted, so are the PhysicalOffsetFrame components in this list.-->
					<frames>
						<PhysicalOffsetFrame name="thorax_offset">
							<!--The geometry used to display the axes of this Frame.-->
							<FrameGeometry name="frame_geometry">
								<!--Path to a Component that satisfies the Socket 'frame' of type Frame.-->
								<socket_frame>..</socket_frame>
								<!--Scale factors in X, Y, Z directions respectively.-->
								<scale_factors>0.20000000000000001 0.20000000000000001 0.20000000000000001</scale_factors>
							</FrameGeometry>
							<!--Path to a Component that satisfies the Socket 'parent' of type C (description: The parent frame to this frame.).-->
							<socket_parent>/bodyset/thorax</socket_parent>
							<!--Translational offset (in meters) of this frame's origin from the parent frame's origin, expressed in the parent frame.-->
							<translation>0.0063249999999999999 0.0069300000000000004 0.025465000000000002</translation>
							<!--Orientation offset (in radians) of this frame in its parent frame, expressed as a frame-fixed x-y-z rotation sequence.-->
							<orientation>0 0 0</orientation>
						</PhysicalOffsetFrame>
						<PhysicalOffsetFrame name="clavicle_offset">
							<!--The geometry used to display the axes of this Frame.-->
							<FrameGeometry name="frame_geometry">
								<!--Path to a Component that satisfies the Socket 'frame' of type Frame.-->
								<socket_frame>..</socket_frame>
								<!--Scale factors in X, Y, Z directions respectively.-->
								<scale_factors>0.20000000000000001 0.20000000000000001 0.20000000000000001</scale_factors>
							</FrameGeometry>
							<!--Path to a Component that satisfies the Socket 'parent' of type C (description: The parent frame to this frame.).-->
							<socket_parent>/bodyset/clavicle</socket_parent>
							<!--Translational offset (in meters) of this frame's origin from the parent frame's origin, expressed in the parent frame.-->
							<translation>0 0 0</translation>
							<!--Orientation offset (in radians) of this frame in its parent frame, expressed as a frame-fixed x-y-z rotation sequence.-->
							<orientation>0 0 0</orientation>
						</PhysicalOffsetFrame>
					</frames>
					<!--Defines how the child body moves with respect to the parent as a function of the generalized coordinates.-->
					<SpatialTransform>
						<!--3 Axes for rotations are listed first.-->
						<TransformAxis name="rotation1">
							<!--Names of the coordinates that serve as the independent variables         of the transform function.-->
							<coordinates>sternoclavicular_r2</coordinates>
							<!--Rotation or translation axis for the transform.-->
							<axis>0.015299999999999999 0.98929869999999998 -0.14509996</axis>
							<!--Transform function of the generalized coordinates used to        represent the amount of displacement along a specified axis.-->
							<LinearFunction name="function">
								<coefficients> 1 0</coefficients>
							</LinearFunction>
						</TransformAxis>
						<TransformAxis name="rotation2">
							<!--Names of the coordinates that serve as the independent variables         of the transform function.-->
							<coordinates>sternoclavicular_r3</coordinates>
							<!--Rotation or translation axis for the transform.-->
							<axis>-0.99447253999999996 0 -0.10499695000000001</axis>
							<!--Transform function of the generalized coordinates used to        represent the amount of displacement along a specified axis.-->
							<LinearFunction name="function">
								<coefficients> 1 0</coefficients>
							</LinearFunction>
						</TransformAxis>
						<TransformAxis name="rotation3">
							<!--Names of the coordinates that serve as the independent variables         of the transform function.-->
							<coordinates></coordinates>
							<!--Rotation or translation axis for the transform.-->
							<axis>-0.10387335 0.14590438 0.98383039000000005</axis>
							<!--Transform function of the generalized coordinates used to        represent the amount of displacement along a specified axis.-->
							<Constant name="function">
								<value>0</value>
							</Constant>
						</TransformAxis>
						<!--3 Axes for translations are listed next.-->
						<TransformAxis name="translation1">
							<!--Names of the coordinates that serve as the independent variables         of the transform function.-->
							<coordinates></coordinates>
							<!--Rotation or translation axis for the transform.-->
							<axis>1 0 0</axis>
							<!--Transform function of the generalized coordinates used to        represent the amount of displacement along a specified axis.-->
							<Constant name="function">
								<value>0</value>
							</Constant>
						</TransformAxis>
						<TransformAxis name="translation2">
							<!--Names of the coordinates that serve as the independent variables         of the transform function.-->
							<coordinates></coordinates>
							<!--Rotation or translation axis for the transform.-->
							<axis>0 1 0</axis>
							<!--Transform function of the generalized coordinates used to        represent the amount of displacement along a specified axis.-->
							<Constant name="function">
								<value>0</value>
							</Constant>
						</TransformAxis>
						<TransformAxis name="translation3">
							<!--Names of the coordinates that serve as the independent variables         of the transform function.-->
							<coordinates></coordinates>
							<!--Rotation or translation axis for the transform.-->
							<axis>0 0 1</axis>
							<!--Transform function of the generalized coordinates used to        represent the amount of displacement along a specified axis.-->
							<Constant name="function">
								<value>0</value>
							</Constant>
						</TransformAxis>
					</SpatialTransform>
				</CustomJoint>
				<CustomJoint name="unrotscap">
					<!--Path to a Component that satisfies the Socket 'parent_frame' of type PhysicalFrame (description: The parent frame for the joint.).-->
					<socket_parent_frame>clavicle_offset</socket_parent_frame>
					<!--Path to a Component that satisfies the Socket 'child_frame' of type PhysicalFrame (description: The child frame for the joint.).-->
					<socket_child_frame>clavphant_offset</socket_child_frame>
					<!--List containing the generalized coordinates (q's) that parameterize this joint.-->
					<coordinates>
						<Coordinate name="unrotscap_r3">
							<!--The value of this coordinate before any value has been set. Rotational coordinate value is in radians and Translational in meters.-->
							<default_value>1.7663270895070327e-20</default_value>
							<!--The speed value of this coordinate before any value has been set. Rotational coordinate value is in rad/s and Translational in m/s.-->
							<default_speed_value>0</default_speed_value>
							<!--The minimum and maximum values that the coordinate can range between. Rotational coordinate range in radians and Translational in meters.-->
							<range>-99999.899999999994 99999.899999999994</range>
							<!--Flag indicating whether or not the values of the coordinates should be limited to the range, above.-->
							<clamped>false</clamped>
							<!--Flag indicating whether or not the values of the coordinates should be constrained to the current (e.g. default) value, above.-->
							<locked>false</locked>
							<!--If specified, the coordinate can be prescribed by a function of time. It can be any OpenSim Function with valid second order derivatives.-->
							<prescribed_function />
							<!--Flag indicating whether or not the values of the coordinates should be prescribed according to the function above. It is ignored if the no prescribed function is specified.-->
							<prescribed>false</prescribed>
						</Coordinate>
						<Coordinate name="unrotscap_r2">
							<!--The value of this coordinate before any value has been set. Rotational coordinate value is in radians and Translational in meters.-->
							<default_value>-4.1702642003129721e-20</default_value>
							<!--The speed value of this coordinate before any value has been set. Rotational coordinate value is in rad/s and Translational in m/s.-->
							<default_speed_value>0</default_speed_value>
							<!--The minimum and maximum values that the coordinate can range between. Rotational coordinate range in radians and Translational in meters.-->
							<range>-99999.899999999994 99999.899999999994</range>
							<!--Flag indicating whether or not the values of the coordinates should be limited to the range, above.-->
							<clamped>false</clamped>
							<!--Flag indicating whether or not the values of the coordinates should be constrained to the current (e.g. default) value, above.-->
							<locked>false</locked>
							<!--If specified, the coordinate can be prescribed by a function of time. It can be any OpenSim Function with valid second order derivatives.-->
							<prescribed_function />
							<!--Flag indicating whether or not the values of the coordinates should be prescribed according to the function above. It is ignored if the no prescribed function is specified.-->
							<prescribed>false</prescribed>
						</Coordinate>
					</coordinates>
					<!--Physical offset frames owned by the Joint that are typically used to satisfy the owning Joint's parent and child frame connections (sockets). PhysicalOffsetFrames are often used to describe the fixed transformation from a Body's origin to another location of interest on the Body (e.g., the joint center). When the joint is deleted, so are the PhysicalOffsetFrame components in this list.-->
					<frames>
						<PhysicalOffsetFrame name="clavicle_offset">
							<!--The geometry used to display the axes of this Frame.-->
							<FrameGeometry name="frame_geometry">
								<!--Path to a Component that satisfies the Socket 'frame' of type Frame.-->
								<socket_frame>..</socket_frame>
								<!--Scale factors in X, Y, Z directions respectively.-->
								<scale_factors>0.20000000000000001 0.20000000000000001 0.20000000000000001</scale_factors>
							</FrameGeometry>
							<!--Path to a Component that satisfies the Socket 'parent' of type C (description: The parent frame to this frame.).-->
							<socket_parent>/bodyset/clavicle</socket_parent>
							<!--Translational offset (in meters) of this frame's origin from the parent frame's origin, expressed in the parent frame.-->
							<translation>-0.014330000000000001 0.020070000000000001 0.13553499999999999</translation>
							<!--Orientation offset (in radians) of this frame in its parent frame, expressed as a frame-fixed x-y-z rotation sequence.-->
							<orientation>0 0 0</orientation>
						</PhysicalOffsetFrame>
						<PhysicalOffsetFrame name="clavphant_offset">
							<!--The geometry used to display the axes of this Frame.-->
							<FrameGeometry name="frame_geometry">
								<!--Path to a Component that satisfies the Socket 'frame' of type Frame.-->
								<socket_frame>..</socket_frame>
								<!--Scale factors in X, Y, Z directions respectively.-->
								<scale_factors>0.20000000000000001 0.20000000000000001 0.20000000000000001</scale_factors>
							</FrameGeometry>
							<!--Path to a Component that satisfies the Socket 'parent' of type C (description: The parent frame to this frame.).-->
							<socket_parent>/bodyset/clavphant</socket_parent>
							<!--Translational offset (in meters) of this frame's origin from the parent frame's origin, expressed in the parent frame.-->
							<translation>0 0 0</translation>
							<!--Orientation offset (in radians) of this frame in its parent frame, expressed as a frame-fixed x-y-z rotation sequence.-->
							<orientation>0 0 0</orientation>
						</PhysicalOffsetFrame>
					</frames>
					<!--Defines how the child body moves with respect to the parent as a function of the generalized coordinates.-->
					<SpatialTransform>
						<!--3 Axes for rotations are listed first.-->
						<TransformAxis name="rotation1">
							<!--Names of the coordinates that serve as the independent variables         of the transform function.-->
							<coordinates>unrotscap_r3</coordinates>
							<!--Rotation or translation axis for the transform.-->
							<axis>-0.99447253999999996 0 -0.10499695000000001</axis>
							<!--Transform function of the generalized coordinates used to        represent the amount of displacement along a specified axis.-->
							<LinearFunction name="function">
								<coefficients> 1 0</coefficients>
							</LinearFunction>
						</TransformAxis>
						<TransformAxis name="rotation2">
							<!--Names of the coordinates that serve as the independent variables         of the transform function.-->
							<coordinates>unrotscap_r2</coordinates>
							<!--Rotation or translation axis for the transform.-->
							<axis>0.015299999999999999 0.98929869999999998 -0.14509996</axis>
							<!--Transform function of the generalized coordinates used to        represent the amount of displacement along a specified axis.-->
							<LinearFunction name="function">
								<coefficients> 1 0</coefficients>
							</LinearFunction>
						</TransformAxis>
						<TransformAxis name="rotation3">
							<!--Names of the coordinates that serve as the independent variables         of the transform function.-->
							<coordinates></coordinates>
							<!--Rotation or translation axis for the transform.-->
							<axis>0.10387335 -0.14590438 -0.98383039000000005</axis>
							<!--Transform function of the generalized coordinates used to        represent the amount of displacement along a specified axis.-->
							<Constant name="function">
								<value>0</value>
							</Constant>
						</TransformAxis>
						<!--3 Axes for translations are listed next.-->
						<TransformAxis name="translation1">
							<!--Names of the coordinates that serve as the independent variables         of the transform function.-->
							<coordinates></coordinates>
							<!--Rotation or translation axis for the transform.-->
							<axis>1 0 0</axis>
							<!--Transform function of the generalized coordinates used to        represent the amount of displacement along a specified axis.-->
							<Constant name="function">
								<value>0</value>
							</Constant>
						</TransformAxis>
						<TransformAxis name="translation2">
							<!--Names of the coordinates that serve as the independent variables         of the transform function.-->
							<coordinates></coordinates>
							<!--Rotation or translation axis for the transform.-->
							<axis>0 1 0</axis>
							<!--Transform function of the generalized coordinates used to        represent the amount of displacement along a specified axis.-->
							<Constant name="function">
								<value>0</value>
							</Constant>
						</TransformAxis>
						<TransformAxis name="translation3">
							<!--Names of the coordinates that serve as the independent variables         of the transform function.-->
							<coordinates></coordinates>
							<!--Rotation or translation axis for the transform.-->
							<axis>0 0 1</axis>
							<!--Transform function of the generalized coordinates used to        represent the amount of displacement along a specified axis.-->
							<Constant name="function">
								<value>0</value>
							</Constant>
						</TransformAxis>
					</SpatialTransform>
				</CustomJoint>
				<CustomJoint name="acromioclavicular">
					<!--Path to a Component that satisfies the Socket 'parent_frame' of type PhysicalFrame (description: The parent frame for the joint.).-->
					<socket_parent_frame>clavphant_offset</socket_parent_frame>
					<!--Path to a Component that satisfies the Socket 'child_frame' of type PhysicalFrame (description: The child frame for the joint.).-->
					<socket_child_frame>scapula_offset</socket_child_frame>
					<!--List containing the generalized coordinates (q's) that parameterize this joint.-->
					<coordinates>
						<Coordinate name="acromioclavicular_r2">
							<!--The value of this coordinate before any value has been set. Rotational coordinate value is in radians and Translational in meters.-->
							<default_value>8.4439367086448492e-21</default_value>
							<!--The speed value of this coordinate before any value has been set. Rotational coordinate value is in rad/s and Translational in m/s.-->
							<default_speed_value>0</default_speed_value>
							<!--The minimum and maximum values that the coordinate can range between. Rotational coordinate range in radians and Translational in meters.-->
							<range>-99999.899999999994 99999.899999999994</range>
							<!--Flag indicating whether or not the values of the coordinates should be limited to the range, above.-->
							<clamped>false</clamped>
							<!--Flag indicating whether or not the values of the coordinates should be constrained to the current (e.g. default) value, above.-->
							<locked>false</locked>
							<!--If specified, the coordinate can be prescribed by a function of time. It can be any OpenSim Function with valid second order derivatives.-->
							<prescribed_function />
							<!--Flag indicating whether or not the values of the coordinates should be prescribed according to the function above. It is ignored if the no prescribed function is specified.-->
							<prescribed>false</prescribed>
						</Coordinate>
						<Coordinate name="acromioclavicular_r3">
							<!--The value of this coordinate before any value has been set. Rotational coordinate value is in radians and Translational in meters.-->
							<default_value>-6.8240926271443958e-20</default_value>
							<!--The speed value of this coordinate before any value has been set. Rotational coordinate value is in rad/s and Translational in m/s.-->
							<default_speed_value>0</default_speed_value>
							<!--The minimum and maximum values that the coordinate can range between. Rotational coordinate range in radians and Translational in meters.-->
							<range>-99999.899999999994 99999.899999999994</range>
							<!--Flag indicating whether or not the values of the coordinates should be limited to the range, above.-->
							<clamped>false</clamped>
							<!--Flag indicating whether or not the values of the coordinates should be constrained to the current (e.g. default) value, above.-->
							<locked>false</locked>
							<!--If specified, the coordinate can be prescribed by a function of time. It can be any OpenSim Function with valid second order derivatives.-->
							<prescribed_function />
							<!--Flag indicating whether or not the values of the coordinates should be prescribed according to the function above. It is ignored if the no prescribed function is specified.-->
							<prescribed>false</prescribed>
						</Coordinate>
						<Coordinate name="acromioclavicular_r1">
							<!--The value of this coordinate before any value has been set. Rotational coordinate value is in radians and Translational in meters.-->
							<default_value>-3.0673826710205834e-20</default_value>
							<!--The speed value of this coordinate before any value has been set. Rotational coordinate value is in rad/s and Translational in m/s.-->
							<default_speed_value>0</default_speed_value>
							<!--The minimum and maximum values that the coordinate can range between. Rotational coordinate range in radians and Translational in meters.-->
							<range>-99999.899999999994 99999.899999999994</range>
							<!--Flag indicating whether or not the values of the coordinates should be limited to the range, above.-->
							<clamped>false</clamped>
							<!--Flag indicating whether or not the values of the coordinates should be constrained to the current (e.g. default) value, above.-->
							<locked>false</locked>
							<!--If specified, the coordinate can be prescribed by a function of time. It can be any OpenSim Function with valid second order derivatives.-->
							<prescribed_function />
							<!--Flag indicating whether or not the values of the coordinates should be prescribed according to the function above. It is ignored if the no prescribed function is specified.-->
							<prescribed>false</prescribed>
						</Coordinate>
					</coordinates>
					<!--Physical offset frames owned by the Joint that are typically used to satisfy the owning Joint's parent and child frame connections (sockets). PhysicalOffsetFrames are often used to describe the fixed transformation from a Body's origin to another location of interest on the Body (e.g., the joint center). When the joint is deleted, so are the PhysicalOffsetFrame components in this list.-->
					<frames>
						<PhysicalOffsetFrame name="clavphant_offset">
							<!--The geometry used to display the axes of this Frame.-->
							<FrameGeometry name="frame_geometry">
								<!--Path to a Component that satisfies the Socket 'frame' of type Frame.-->
								<socket_frame>..</socket_frame>
								<!--Scale factors in X, Y, Z directions respectively.-->
								<scale_factors>0.20000000000000001 0.20000000000000001 0.20000000000000001</scale_factors>
							</FrameGeometry>
							<!--Path to a Component that satisfies the Socket 'parent' of type C (description: The parent frame to this frame.).-->
							<socket_parent>/bodyset/clavphant</socket_parent>
							<!--Translational offset (in meters) of this frame's origin from the parent frame's origin, expressed in the parent frame.-->
							<translation>0 0 0</translation>
							<!--Orientation offset (in radians) of this frame in its parent frame, expressed as a frame-fixed x-y-z rotation sequence.-->
							<orientation>0 0 0</orientation>
						</PhysicalOffsetFrame>
						<PhysicalOffsetFrame name="scapula_offset">
							<!--The geometry used to display the axes of this Frame.-->
							<FrameGeometry name="frame_geometry">
								<!--Path to a Component that satisfies the Socket 'frame' of type Frame.-->
								<socket_frame>..</socket_frame>
								<!--Scale factors in X, Y, Z directions respectively.-->
								<scale_factors>0.20000000000000001 0.20000000000000001 0.20000000000000001</scale_factors>
							</FrameGeometry>
							<!--Path to a Component that satisfies the Socket 'parent' of type C (description: The parent frame to this frame.).-->
							<socket_parent>/bodyset/scapula</socket_parent>
							<!--Translational offset (in meters) of this frame's origin from the parent frame's origin, expressed in the parent frame.-->
							<translation>0 0 0</translation>
							<!--Orientation offset (in radians) of this frame in its parent frame, expressed as a frame-fixed x-y-z rotation sequence.-->
							<orientation>0 0 0</orientation>
						</PhysicalOffsetFrame>
					</frames>
					<!--Defines how the child body moves with respect to the parent as a function of the generalized coordinates.-->
					<SpatialTransform>
						<!--3 Axes for rotations are listed first.-->
						<TransformAxis name="rotation1">
							<!--Names of the coordinates that serve as the independent variables         of the transform function.-->
							<coordinates>acromioclavicular_r2</coordinates>
							<!--Rotation or translation axis for the transform.-->
							<axis>0.15709492999999999 0.94726858999999997 -0.27929088000000002</axis>
							<!--Transform function of the generalized coordinates used to        represent the amount of displacement along a specified axis.-->
							<LinearFunction name="function">
								<coefficients> 1 0</coefficients>
							</LinearFunction>
						</TransformAxis>
						<TransformAxis name="rotation2">
							<!--Names of the coordinates that serve as the independent variables         of the transform function.-->
							<coordinates>acromioclavicular_r3</coordinates>
							<!--Rotation or translation axis for the transform.-->
							<axis>-0.75408403999999996 0.29759402000000001 0.58548703000000002</axis>
							<!--Transform function of the generalized coordinates used to        represent the amount of displacement along a specified axis.-->
							<LinearFunction name="function">
								<coefficients> 1 0</coefficients>
							</LinearFunction>
						</TransformAxis>
						<TransformAxis name="rotation3">
							<!--Names of the coordinates that serve as the independent variables         of the transform function.-->
							<coordinates>acromioclavicular_r1</coordinates>
							<!--Rotation or translation axis for the transform.-->
							<axis>0.63769984999999996 0.11859997 0.76109981999999998</axis>
							<!--Transform function of the generalized coordinates used to        represent the amount of displacement along a specified axis.-->
							<LinearFunction name="function">
								<coefficients> 1 0</coefficients>
							</LinearFunction>
						</TransformAxis>
						<!--3 Axes for translations are listed next.-->
						<TransformAxis name="translation1">
							<!--Names of the coordinates that serve as the independent variables         of the transform function.-->
							<coordinates></coordinates>
							<!--Rotation or translation axis for the transform.-->
							<axis>1 0 0</axis>
							<!--Transform function of the generalized coordinates used to        represent the amount of displacement along a specified axis.-->
							<Constant name="function">
								<value>0</value>
							</Constant>
						</TransformAxis>
						<TransformAxis name="translation2">
							<!--Names of the coordinates that serve as the independent variables         of the transform function.-->
							<coordinates></coordinates>
							<!--Rotation or translation axis for the transform.-->
							<axis>0 1 0</axis>
							<!--Transform function of the generalized coordinates used to        represent the amount of displacement along a specified axis.-->
							<Constant name="function">
								<value>0</value>
							</Constant>
						</TransformAxis>
						<TransformAxis name="translation3">
							<!--Names of the coordinates that serve as the independent variables         of the transform function.-->
							<coordinates></coordinates>
							<!--Rotation or translation axis for the transform.-->
							<axis>0 0 1</axis>
							<!--Transform function of the generalized coordinates used to        represent the amount of displacement along a specified axis.-->
							<Constant name="function">
								<value>0</value>
							</Constant>
						</TransformAxis>
					</SpatialTransform>
				</CustomJoint>
				<CustomJoint name="unrothum">
					<!--Path to a Component that satisfies the Socket 'parent_frame' of type PhysicalFrame (description: The parent frame for the joint.).-->
					<socket_parent_frame>scapula_offset</socket_parent_frame>
					<!--Path to a Component that satisfies the Socket 'child_frame' of type PhysicalFrame (description: The child frame for the joint.).-->
					<socket_child_frame>scapphant_offset</socket_child_frame>
					<!--List containing the generalized coordinates (q's) that parameterize this joint.-->
					<coordinates>
						<Coordinate name="unrothum_r1">
							<!--The value of this coordinate before any value has been set. Rotational coordinate value is in radians and Translational in meters.-->
							<default_value>3.0673826710205834e-20</default_value>
							<!--The speed value of this coordinate before any value has been set. Rotational coordinate value is in rad/s and Translational in m/s.-->
							<default_speed_value>0</default_speed_value>
							<!--The minimum and maximum values that the coordinate can range between. Rotational coordinate range in radians and Translational in meters.-->
							<range>-99999.899999999994 99999.899999999994</range>
							<!--Flag indicating whether or not the values of the coordinates should be limited to the range, above.-->
							<clamped>false</clamped>
							<!--Flag indicating whether or not the values of the coordinates should be constrained to the current (e.g. default) value, above.-->
							<locked>false</locked>
							<!--If specified, the coordinate can be prescribed by a function of time. It can be any OpenSim Function with valid second order derivatives.-->
							<prescribed_function />
							<!--Flag indicating whether or not the values of the coordinates should be prescribed according to the function above. It is ignored if the no prescribed function is specified.-->
							<prescribed>false</prescribed>
						</Coordinate>
						<Coordinate name="unrothum_r3">
							<!--The value of this coordinate before any value has been set. Rotational coordinate value is in radians and Translational in meters.-->
							<default_value>6.8240926271443958e-20</default_value>
							<!--The speed value of this coordinate before any value has been set. Rotational coordinate value is in rad/s and Translational in m/s.-->
							<default_speed_value>0</default_speed_value>
							<!--The minimum and maximum values that the coordinate can range between. Rotational coordinate range in radians and Translational in meters.-->
							<range>-99999.899999999994 99999.899999999994</range>
							<!--Flag indicating whether or not the values of the coordinates should be limited to the range, above.-->
							<clamped>false</clamped>
							<!--Flag indicating whether or not the values of the coordinates should be constrained to the current (e.g. default) value, above.-->
							<locked>false</locked>
							<!--If specified, the coordinate can be prescribed by a function of time. It can be any OpenSim Function with valid second order derivatives.-->
							<prescribed_function />
							<!--Flag indicating whether or not the values of the coordinates should be prescribed according to the function above. It is ignored if the no prescribed function is specified.-->
							<prescribed>false</prescribed>
						</Coordinate>
						<Coordinate name="unrothum_r2">
							<!--The value of this coordinate before any value has been set. Rotational coordinate value is in radians and Translational in meters.-->
							<default_value>-8.4439367086448492e-21</default_value>
							<!--The speed value of this coordinate before any value has been set. Rotational coordinate value is in rad/s and Translational in m/s.-->
							<default_speed_value>0</default_speed_value>
							<!--The minimum and maximum values that the coordinate can range between. Rotational coordinate range in radians and Translational in meters.-->
							<range>-99999.899999999994 99999.899999999994</range>
							<!--Flag indicating whether or not the values of the coordinates should be limited to the range, above.-->
							<clamped>false</clamped>
							<!--Flag indicating whether or not the values of the coordinates should be constrained to the current (e.g. default) value, above.-->
							<locked>false</locked>
							<!--If specified, the coordinate can be prescribed by a function of time. It can be any OpenSim Function with valid second order derivatives.-->
							<prescribed_function />
							<!--Flag indicating whether or not the values of the coordinates should be prescribed according to the function above. It is ignored if the no prescribed function is specified.-->
							<prescribed>false</prescribed>
						</Coordinate>
					</coordinates>
					<!--Physical offset frames owned by the Joint that are typically used to satisfy the owning Joint's parent and child frame connections (sockets). PhysicalOffsetFrames are often used to describe the fixed transformation from a Body's origin to another location of interest on the Body (e.g., the joint center). When the joint is deleted, so are the PhysicalOffsetFrame components in this list.-->
					<frames>
						<PhysicalOffsetFrame name="scapula_offset">
							<!--The geometry used to display the axes of this Frame.-->
							<FrameGeometry name="frame_geometry">
								<!--Path to a Component that satisfies the Socket 'frame' of type Frame.-->
								<socket_frame>..</socket_frame>
								<!--Scale factors in X, Y, Z directions respectively.-->
								<scale_factors>0.20000000000000001 0.20000000000000001 0.20000000000000001</scale_factors>
							</FrameGeometry>
							<!--Path to a Component that satisfies the Socket 'parent' of type C (description: The parent frame to this frame.).-->
							<socket_parent>/bodyset/scapula</socket_parent>
							<!--Translational offset (in meters) of this frame's origin from the parent frame's origin, expressed in the parent frame.-->
							<translation>-0.0095499999999999995 -0.034000000000000002 0.0089999999999999993</translation>
							<!--Orientation offset (in radians) of this frame in its parent frame, expressed as a frame-fixed x-y-z rotation sequence.-->
							<orientation>0 0 0</orientation>
						</PhysicalOffsetFrame>
						<PhysicalOffsetFrame name="scapphant_offset">
							<!--The geometry used to display the axes of this Frame.-->
							<FrameGeometry name="frame_geometry">
								<!--Path to a Component that satisfies the Socket 'frame' of type Frame.-->
								<socket_frame>..</socket_frame>
								<!--Scale factors in X, Y, Z directions respectively.-->
								<scale_factors>0.20000000000000001 0.20000000000000001 0.20000000000000001</scale_factors>
							</FrameGeometry>
							<!--Path to a Component that satisfies the Socket 'parent' of type C (description: The parent frame to this frame.).-->
							<socket_parent>/bodyset/scapphant</socket_parent>
							<!--Translational offset (in meters) of this frame's origin from the parent frame's origin, expressed in the parent frame.-->
							<translation>0 0 0</translation>
							<!--Orientation offset (in radians) of this frame in its parent frame, expressed as a frame-fixed x-y-z rotation sequence.-->
							<orientation>0 0 0</orientation>
						</PhysicalOffsetFrame>
						<PhysicalOffsetFrame name="rotated_scap_frame">
							<!--The geometry used to display the axes of this Frame.-->
							<FrameGeometry name="frame_geometry">
								<!--Path to a Component that satisfies the Socket 'frame' of type Frame.-->
								<socket_frame>..</socket_frame>
								<!--Scale factors in X, Y, Z directions respectively.-->
								<scale_factors>0.20000000000000001 0.20000000000000001 0.20000000000000001</scale_factors>
							</FrameGeometry>
							<!--Path to a Component that satisfies the Socket 'parent' of type C (description: The parent frame to this frame.).-->
							<socket_parent>/bodyset/scapula</socket_parent>
							<!--Translational offset (in meters) of this frame's origin from the parent frame's origin, expressed in the parent frame.-->
							<translation>-0.0095499999999999995 -0.034000000000000002 0.0089999999999999993</translation>
							<!--Orientation offset (in radians) of this frame in its parent frame, expressed as a frame-fixed x-y-z rotation sequence.-->
							<orientation>-1.5708 0 0.52359900000000004</orientation>
						</PhysicalOffsetFrame>
					</frames>
					<!--Defines how the child body moves with respect to the parent as a function of the generalized coordinates.-->
					<SpatialTransform>
						<!--3 Axes for rotations are listed first.-->
						<TransformAxis name="rotation1">
							<!--Names of the coordinates that serve as the independent variables         of the transform function.-->
							<coordinates>unrothum_r1</coordinates>
							<!--Rotation or translation axis for the transform.-->
							<axis>0.63769984999999996 0.11859997 0.76109981999999998</axis>
							<!--Transform function of the generalized coordinates used to        represent the amount of displacement along a specified axis.-->
							<LinearFunction name="function">
								<coefficients> 1 0</coefficients>
							</LinearFunction>
						</TransformAxis>
						<TransformAxis name="rotation2">
							<!--Names of the coordinates that serve as the independent variables         of the transform function.-->
							<coordinates>unrothum_r3</coordinates>
							<!--Rotation or translation axis for the transform.-->
							<axis>-0.75408403999999996 0.29759402000000001 0.58548703000000002</axis>
							<!--Transform function of the generalized coordinates used to        represent the amount of displacement along a specified axis.-->
							<LinearFunction name="function">
								<coefficients> 1 0</coefficients>
							</LinearFunction>
						</TransformAxis>
						<TransformAxis name="rotation3">
							<!--Names of the coordinates that serve as the independent variables         of the transform function.-->
							<coordinates>unrothum_r2</coordinates>
							<!--Rotation or translation axis for the transform.-->
							<axis>0.15709492999999999 0.94726858999999997 -0.27929088000000002</axis>
							<!--Transform function of the generalized coordinates used to        represent the amount of displacement along a specified axis.-->
							<LinearFunction name="function">
								<coefficients> 1 0</coefficients>
							</LinearFunction>
						</TransformAxis>
						<!--3 Axes for translations are listed next.-->
						<TransformAxis name="translation1">
							<!--Names of the coordinates that serve as the independent variables         of the transform function.-->
							<coordinates></coordinates>
							<!--Rotation or translation axis for the transform.-->
							<axis>1 0 0</axis>
							<!--Transform function of the generalized coordinates used to        represent the amount of displacement along a specified axis.-->
							<Constant name="function">
								<value>0</value>
							</Constant>
						</TransformAxis>
						<TransformAxis name="translation2">
							<!--Names of the coordinates that serve as the independent variables         of the transform function.-->
							<coordinates></coordinates>
							<!--Rotation or translation axis for the transform.-->
							<axis>0 1 0</axis>
							<!--Transform function of the generalized coordinates used to        represent the amount of displacement along a specified axis.-->
							<Constant name="function">
								<value>0</value>
							</Constant>
						</TransformAxis>
						<TransformAxis name="translation3">
							<!--Names of the coordinates that serve as the independent variables         of the transform function.-->
							<coordinates></coordinates>
							<!--Rotation or translation axis for the transform.-->
							<axis>0 0 1</axis>
							<!--Transform function of the generalized coordinates used to        represent the amount of displacement along a specified axis.-->
							<Constant name="function">
								<value>0</value>
							</Constant>
						</TransformAxis>
					</SpatialTransform>
				</CustomJoint>
				<CustomJoint name="shoulder0">
					<!--Path to a Component that satisfies the Socket 'parent_frame' of type PhysicalFrame (description: The parent frame for the joint.).-->
					<socket_parent_frame>scapphant_offset</socket_parent_frame>
					<!--Path to a Component that satisfies the Socket 'child_frame' of type PhysicalFrame (description: The child frame for the joint.).-->
					<socket_child_frame>humphant_offset</socket_child_frame>
					<!--List containing the generalized coordinates (q's) that parameterize this joint.-->
					<coordinates>
						<Coordinate name="elv_angle">
							<!--The value of this coordinate before any value has been set. Rotational coordinate value is in radians and Translational in meters.-->
							<default_value>0</default_value>
							<!--The speed value of this coordinate before any value has been set. Rotational coordinate value is in rad/s and Translational in m/s.-->
							<default_speed_value>0</default_speed_value>
							<!--The minimum and maximum values that the coordinate can range between. Rotational coordinate range in radians and Translational in meters.-->
							<range>-1.5707963300000001 2.2689280300000001</range>
							<!--Flag indicating whether or not the values of the coordinates should be limited to the range, above.-->
							<clamped>false</clamped>
							<!--Flag indicating whether or not the values of the coordinates should be constrained to the current (e.g. default) value, above.-->
							<locked>false</locked>
							<!--If specified, the coordinate can be prescribed by a function of time. It can be any OpenSim Function with valid second order derivatives.-->
							<prescribed_function />
							<!--Flag indicating whether or not the values of the coordinates should be prescribed according to the function above. It is ignored if the no prescribed function is specified.-->
							<prescribed>false</prescribed>
						</Coordinate>
					</coordinates>
					<!--Physical offset frames owned by the Joint that are typically used to satisfy the owning Joint's parent and child frame connections (sockets). PhysicalOffsetFrames are often used to describe the fixed transformation from a Body's origin to another location of interest on the Body (e.g., the joint center). When the joint is deleted, so are the PhysicalOffsetFrame components in this list.-->
					<frames>
						<PhysicalOffsetFrame name="scapphant_offset">
							<!--The geometry used to display the axes of this Frame.-->
							<FrameGeometry name="frame_geometry">
								<!--Path to a Component that satisfies the Socket 'frame' of type Frame.-->
								<socket_frame>..</socket_frame>
								<!--Scale factors in X, Y, Z directions respectively.-->
								<scale_factors>0.20000000000000001 0.20000000000000001 0.20000000000000001</scale_factors>
							</FrameGeometry>
							<!--Path to a Component that satisfies the Socket 'parent' of type C (description: The parent frame to this frame.).-->
							<socket_parent>/bodyset/scapphant</socket_parent>
							<!--Translational offset (in meters) of this frame's origin from the parent frame's origin, expressed in the parent frame.-->
							<translation>0 0 0</translation>
							<!--Orientation offset (in radians) of this frame in its parent frame, expressed as a frame-fixed x-y-z rotation sequence.-->
							<orientation>0 0 0</orientation>
						</PhysicalOffsetFrame>
						<PhysicalOffsetFrame name="humphant_offset">
							<!--The geometry used to display the axes of this Frame.-->
							<FrameGeometry name="frame_geometry">
								<!--Path to a Component that satisfies the Socket 'frame' of type Frame.-->
								<socket_frame>..</socket_frame>
								<!--Scale factors in X, Y, Z directions respectively.-->
								<scale_factors>0.20000000000000001 0.20000000000000001 0.20000000000000001</scale_factors>
							</FrameGeometry>
							<!--Path to a Component that satisfies the Socket 'parent' of type C (description: The parent frame to this frame.).-->
							<socket_parent>/bodyset/humphant</socket_parent>
							<!--Translational offset (in meters) of this frame's origin from the parent frame's origin, expressed in the parent frame.-->
							<translation>0 0 0</translation>
							<!--Orientation offset (in radians) of this frame in its parent frame, expressed as a frame-fixed x-y-z rotation sequence.-->
							<orientation>0 0 0</orientation>
						</PhysicalOffsetFrame>
					</frames>
					<!--Defines how the child body moves with respect to the parent as a function of the generalized coordinates.-->
					<SpatialTransform>
						<!--3 Axes for rotations are listed first.-->
						<TransformAxis name="rotation1">
							<!--Names of the coordinates that serve as the independent variables         of the transform function.-->
							<coordinates>elv_angle</coordinates>
							<!--Rotation or translation axis for the transform.-->
							<axis>0.0047999999999999996 0.99908918000000002 0.042400010000000002</axis>
							<!--Transform function of the generalized coordinates used to        represent the amount of displacement along a specified axis.-->
							<LinearFunction name="function">
								<coefficients> 1 0</coefficients>
							</LinearFunction>
						</TransformAxis>
						<TransformAxis name="rotation2">
							<!--Names of the coordinates that serve as the independent variables         of the transform function.-->
							<coordinates></coordinates>
							<!--Rotation or translation axis for the transform.-->
							<axis>0 1 0</axis>
							<!--Transform function of the generalized coordinates used to        represent the amount of displacement along a specified axis.-->
							<Constant name="function">
								<value>0</value>
							</Constant>
						</TransformAxis>
						<TransformAxis name="rotation3">
							<!--Names of the coordinates that serve as the independent variables         of the transform function.-->
							<coordinates></coordinates>
							<!--Rotation or translation axis for the transform.-->
							<axis>0.042400010000000002 0 -0.0047999999999999996</axis>
							<!--Transform function of the generalized coordinates used to        represent the amount of displacement along a specified axis.-->
							<Constant name="function">
								<value>0</value>
							</Constant>
						</TransformAxis>
						<!--3 Axes for translations are listed next.-->
						<TransformAxis name="translation1">
							<!--Names of the coordinates that serve as the independent variables         of the transform function.-->
							<coordinates></coordinates>
							<!--Rotation or translation axis for the transform.-->
							<axis>1 0 0</axis>
							<!--Transform function of the generalized coordinates used to        represent the amount of displacement along a specified axis.-->
							<Constant name="function">
								<value>0</value>
							</Constant>
						</TransformAxis>
						<TransformAxis name="translation2">
							<!--Names of the coordinates that serve as the independent variables         of the transform function.-->
							<coordinates></coordinates>
							<!--Rotation or translation axis for the transform.-->
							<axis>0 1 0</axis>
							<!--Transform function of the generalized coordinates used to        represent the amount of displacement along a specified axis.-->
							<Constant name="function">
								<value>0</value>
							</Constant>
						</TransformAxis>
						<TransformAxis name="translation3">
							<!--Names of the coordinates that serve as the independent variables         of the transform function.-->
							<coordinates></coordinates>
							<!--Rotation or translation axis for the transform.-->
							<axis>0 0 1</axis>
							<!--Transform function of the generalized coordinates used to        represent the amount of displacement along a specified axis.-->
							<Constant name="function">
								<value>0</value>
							</Constant>
						</TransformAxis>
					</SpatialTransform>
				</CustomJoint>
				<CustomJoint name="shoulder1">
					<!--Path to a Component that satisfies the Socket 'parent_frame' of type PhysicalFrame (description: The parent frame for the joint.).-->
					<socket_parent_frame>humphant_offset</socket_parent_frame>
					<!--Path to a Component that satisfies the Socket 'child_frame' of type PhysicalFrame (description: The child frame for the joint.).-->
					<socket_child_frame>humphant1_offset</socket_child_frame>
					<!--List containing the generalized coordinates (q's) that parameterize this joint.-->
					<coordinates>
						<Coordinate name="shoulder_elv">
							<!--The value of this coordinate before any value has been set. Rotational coordinate value is in radians and Translational in meters.-->
							<default_value>-5.6258670897665104e-21</default_value>
							<!--The speed value of this coordinate before any value has been set. Rotational coordinate value is in rad/s and Translational in m/s.-->
							<default_speed_value>0</default_speed_value>
							<!--The minimum and maximum values that the coordinate can range between. Rotational coordinate range in radians and Translational in meters.-->
							<range>0 3.1415926500000002</range>
							<!--Flag indicating whether or not the values of the coordinates should be limited to the range, above.-->
							<clamped>false</clamped>
							<!--Flag indicating whether or not the values of the coordinates should be constrained to the current (e.g. default) value, above.-->
							<locked>false</locked>
							<!--If specified, the coordinate can be prescribed by a function of time. It can be any OpenSim Function with valid second order derivatives.-->
							<prescribed_function />
							<!--Flag indicating whether or not the values of the coordinates should be prescribed according to the function above. It is ignored if the no prescribed function is specified.-->
							<prescribed>false</prescribed>
						</Coordinate>
						<Coordinate name="shoulder1_r2">
							<!--The value of this coordinate before any value has been set. Rotational coordinate value is in radians and Translational in meters.-->
							<default_value>0</default_value>
							<!--The speed value of this coordinate before any value has been set. Rotational coordinate value is in rad/s and Translational in m/s.-->
							<default_speed_value>0</default_speed_value>
							<!--The minimum and maximum values that the coordinate can range between. Rotational coordinate range in radians and Translational in meters.-->
							<range>-99999.899999999994 99999.899999999994</range>
							<!--Flag indicating whether or not the values of the coordinates should be limited to the range, above.-->
							<clamped>false</clamped>
							<!--Flag indicating whether or not the values of the coordinates should be constrained to the current (e.g. default) value, above.-->
							<locked>false</locked>
							<!--If specified, the coordinate can be prescribed by a function of time. It can be any OpenSim Function with valid second order derivatives.-->
							<prescribed_function />
							<!--Flag indicating whether or not the values of the coordinates should be prescribed according to the function above. It is ignored if the no prescribed function is specified.-->
							<prescribed>false</prescribed>
						</Coordinate>
					</coordinates>
					<!--Physical offset frames owned by the Joint that are typically used to satisfy the owning Joint's parent and child frame connections (sockets). PhysicalOffsetFrames are often used to describe the fixed transformation from a Body's origin to another location of interest on the Body (e.g., the joint center). When the joint is deleted, so are the PhysicalOffsetFrame components in this list.-->
					<frames>
						<PhysicalOffsetFrame name="humphant_offset">
							<!--The geometry used to display the axes of this Frame.-->
							<FrameGeometry name="frame_geometry">
								<!--Path to a Component that satisfies the Socket 'frame' of type Frame.-->
								<socket_frame>..</socket_frame>
								<!--Scale factors in X, Y, Z directions respectively.-->
								<scale_factors>0.20000000000000001 0.20000000000000001 0.20000000000000001</scale_factors>
							</FrameGeometry>
							<!--Path to a Component that satisfies the Socket 'parent' of type C (description: The parent frame to this frame.).-->
							<socket_parent>/bodyset/humphant</socket_parent>
							<!--Translational offset (in meters) of this frame's origin from the parent frame's origin, expressed in the parent frame.-->
							<translation>0 0 0</translation>
							<!--Orientation offset (in radians) of this frame in its parent frame, expressed as a frame-fixed x-y-z rotation sequence.-->
							<orientation>0 0 0</orientation>
						</PhysicalOffsetFrame>
						<PhysicalOffsetFrame name="humphant1_offset">
							<!--The geometry used to display the axes of this Frame.-->
							<FrameGeometry name="frame_geometry">
								<!--Path to a Component that satisfies the Socket 'frame' of type Frame.-->
								<socket_frame>..</socket_frame>
								<!--Scale factors in X, Y, Z directions respectively.-->
								<scale_factors>0.20000000000000001 0.20000000000000001 0.20000000000000001</scale_factors>
							</FrameGeometry>
							<!--Path to a Component that satisfies the Socket 'parent' of type C (description: The parent frame to this frame.).-->
							<socket_parent>/bodyset/humphant1</socket_parent>
							<!--Translational offset (in meters) of this frame's origin from the parent frame's origin, expressed in the parent frame.-->
							<translation>0 0 0</translation>
							<!--Orientation offset (in radians) of this frame in its parent frame, expressed as a frame-fixed x-y-z rotation sequence.-->
							<orientation>0 0 0</orientation>
						</PhysicalOffsetFrame>
					</frames>
					<!--Defines how the child body moves with respect to the parent as a function of the generalized coordinates.-->
					<SpatialTransform>
						<!--3 Axes for rotations are listed first.-->
						<TransformAxis name="rotation1">
							<!--Names of the coordinates that serve as the independent variables         of the transform function.-->
							<coordinates>shoulder_elv</coordinates>
							<!--Rotation or translation axis for the transform.-->
							<axis>-0.99826135999999999 0.0023 0.058898020000000002</axis>
							<!--Transform function of the generalized coordinates used to        represent the amount of displacement along a specified axis.-->
							<LinearFunction name="function">
								<coefficients> 1 0</coefficients>
							</LinearFunction>
						</TransformAxis>
						<TransformAxis name="rotation2">
							<!--Names of the coordinates that serve as the independent variables         of the transform function.-->
							<coordinates>shoulder1_r2</coordinates>
							<!--Rotation or translation axis for the transform.-->
							<axis>0.0047999999999999996 0.99908918000000002 0.042400010000000002</axis>
							<!--Transform function of the generalized coordinates used to        represent the amount of displacement along a specified axis.-->
							<LinearFunction name="function">
								<coefficients> 1 0</coefficients>
							</LinearFunction>
						</TransformAxis>
						<TransformAxis name="rotation3">
							<!--Names of the coordinates that serve as the independent variables         of the transform function.-->
							<coordinates></coordinates>
							<!--Rotation or translation axis for the transform.-->
							<axis>-0.058746850000000003 0.042609000000000001 -0.99736316000000003</axis>
							<!--Transform function of the generalized coordinates used to        represent the amount of displacement along a specified axis.-->
							<Constant name="function">
								<value>0</value>
							</Constant>
						</TransformAxis>
						<!--3 Axes for translations are listed next.-->
						<TransformAxis name="translation1">
							<!--Names of the coordinates that serve as the independent variables         of the transform function.-->
							<coordinates></coordinates>
							<!--Rotation or translation axis for the transform.-->
							<axis>1 0 0</axis>
							<!--Transform function of the generalized coordinates used to        represent the amount of displacement along a specified axis.-->
							<Constant name="function">
								<value>0</value>
							</Constant>
						</TransformAxis>
						<TransformAxis name="translation2">
							<!--Names of the coordinates that serve as the independent variables         of the transform function.-->
							<coordinates></coordinates>
							<!--Rotation or translation axis for the transform.-->
							<axis>0 1 0</axis>
							<!--Transform function of the generalized coordinates used to        represent the amount of displacement along a specified axis.-->
							<Constant name="function">
								<value>0</value>
							</Constant>
						</TransformAxis>
						<TransformAxis name="translation3">
							<!--Names of the coordinates that serve as the independent variables         of the transform function.-->
							<coordinates></coordinates>
							<!--Rotation or translation axis for the transform.-->
							<axis>0 0 1</axis>
							<!--Transform function of the generalized coordinates used to        represent the amount of displacement along a specified axis.-->
							<Constant name="function">
								<value>0</value>
							</Constant>
						</TransformAxis>
					</SpatialTransform>
				</CustomJoint>
				<CustomJoint name="shoulder2">
					<!--Path to a Component that satisfies the Socket 'parent_frame' of type PhysicalFrame (description: The parent frame for the joint.).-->
					<socket_parent_frame>humphant1_offset</socket_parent_frame>
					<!--Path to a Component that satisfies the Socket 'child_frame' of type PhysicalFrame (description: The child frame for the joint.).-->
					<socket_child_frame>humerus_offset</socket_child_frame>
					<!--List containing the generalized coordinates (q's) that parameterize this joint.-->
					<coordinates>
						<Coordinate name="shoulder_rot">
							<!--The value of this coordinate before any value has been set. Rotational coordinate value is in radians and Translational in meters.-->
							<default_value>0</default_value>
							<!--The speed value of this coordinate before any value has been set. Rotational coordinate value is in rad/s and Translational in m/s.-->
							<default_speed_value>0</default_speed_value>
							<!--The minimum and maximum values that the coordinate can range between. Rotational coordinate range in radians and Translational in meters.-->
							<range>-1.5707963300000001 1.919862177193763</range>
							<!--Flag indicating whether or not the values of the coordinates should be limited to the range, above.-->
							<clamped>false</clamped>
							<!--Flag indicating whether or not the values of the coordinates should be constrained to the current (e.g. default) value, above.-->
							<locked>false</locked>
							<!--If specified, the coordinate can be prescribed by a function of time. It can be any OpenSim Function with valid second order derivatives.-->
							<prescribed_function />
							<!--Flag indicating whether or not the values of the coordinates should be prescribed according to the function above. It is ignored if the no prescribed function is specified.-->
							<prescribed>false</prescribed>
						</Coordinate>
					</coordinates>
					<!--Physical offset frames owned by the Joint that are typically used to satisfy the owning Joint's parent and child frame connections (sockets). PhysicalOffsetFrames are often used to describe the fixed transformation from a Body's origin to another location of interest on the Body (e.g., the joint center). When the joint is deleted, so are the PhysicalOffsetFrame components in this list.-->
					<frames>
						<PhysicalOffsetFrame name="humphant1_offset">
							<!--The geometry used to display the axes of this Frame.-->
							<FrameGeometry name="frame_geometry">
								<!--Path to a Component that satisfies the Socket 'frame' of type Frame.-->
								<socket_frame>..</socket_frame>
								<!--Scale factors in X, Y, Z directions respectively.-->
								<scale_factors>0.20000000000000001 0.20000000000000001 0.20000000000000001</scale_factors>
							</FrameGeometry>
							<!--Path to a Component that satisfies the Socket 'parent' of type C (description: The parent frame to this frame.).-->
							<socket_parent>/bodyset/humphant1</socket_parent>
							<!--Translational offset (in meters) of this frame's origin from the parent frame's origin, expressed in the parent frame.-->
							<translation>0 0 0</translation>
							<!--Orientation offset (in radians) of this frame in its parent frame, expressed as a frame-fixed x-y-z rotation sequence.-->
							<orientation>0 0 0</orientation>
						</PhysicalOffsetFrame>
						<PhysicalOffsetFrame name="humerus_offset">
							<!--The geometry used to display the axes of this Frame.-->
							<FrameGeometry name="frame_geometry">
								<!--Path to a Component that satisfies the Socket 'frame' of type Frame.-->
								<socket_frame>..</socket_frame>
								<!--Scale factors in X, Y, Z directions respectively.-->
								<scale_factors>0.20000000000000001 0.20000000000000001 0.20000000000000001</scale_factors>
							</FrameGeometry>
							<!--Path to a Component that satisfies the Socket 'parent' of type C (description: The parent frame to this frame.).-->
							<socket_parent>/bodyset/humerus</socket_parent>
							<!--Translational offset (in meters) of this frame's origin from the parent frame's origin, expressed in the parent frame.-->
							<translation>0 0 0</translation>
							<!--Orientation offset (in radians) of this frame in its parent frame, expressed as a frame-fixed x-y-z rotation sequence.-->
							<orientation>0 0 0</orientation>
						</PhysicalOffsetFrame>
					</frames>
					<!--Defines how the child body moves with respect to the parent as a function of the generalized coordinates.-->
					<SpatialTransform>
						<!--3 Axes for rotations are listed first.-->
						<TransformAxis name="rotation1">
							<!--Names of the coordinates that serve as the independent variables         of the transform function.-->
							<coordinates>shoulder_rot</coordinates>
							<!--Rotation or translation axis for the transform.-->
							<axis>0.0047999999999999996 0.99908918000000002 0.042400010000000002</axis>
							<!--Transform function of the generalized coordinates used to        represent the amount of displacement along a specified axis.-->
							<LinearFunction name="function">
								<coefficients> 1 0</coefficients>
							</LinearFunction>
						</TransformAxis>
						<TransformAxis name="rotation2">
							<!--Names of the coordinates that serve as the independent variables         of the transform function.-->
							<coordinates></coordinates>
							<!--Rotation or translation axis for the transform.-->
							<axis>0 1 0</axis>
							<!--Transform function of the generalized coordinates used to        represent the amount of displacement along a specified axis.-->
							<Constant name="function">
								<value>0</value>
							</Constant>
						</TransformAxis>
						<TransformAxis name="rotation3">
							<!--Names of the coordinates that serve as the independent variables         of the transform function.-->
							<coordinates></coordinates>
							<!--Rotation or translation axis for the transform.-->
							<axis>0.042400010000000002 0 -0.0047999999999999996</axis>
							<!--Transform function of the generalized coordinates used to        represent the amount of displacement along a specified axis.-->
							<Constant name="function">
								<value>0</value>
							</Constant>
						</TransformAxis>
						<!--3 Axes for translations are listed next.-->
						<TransformAxis name="translation1">
							<!--Names of the coordinates that serve as the independent variables         of the transform function.-->
							<coordinates></coordinates>
							<!--Rotation or translation axis for the transform.-->
							<axis>1 0 0</axis>
							<!--Transform function of the generalized coordinates used to        represent the amount of displacement along a specified axis.-->
							<Constant name="function">
								<value>0</value>
							</Constant>
						</TransformAxis>
						<TransformAxis name="translation2">
							<!--Names of the coordinates that serve as the independent variables         of the transform function.-->
							<coordinates></coordinates>
							<!--Rotation or translation axis for the transform.-->
							<axis>0 1 0</axis>
							<!--Transform function of the generalized coordinates used to        represent the amount of displacement along a specified axis.-->
							<Constant name="function">
								<value>0</value>
							</Constant>
						</TransformAxis>
						<TransformAxis name="translation3">
							<!--Names of the coordinates that serve as the independent variables         of the transform function.-->
							<coordinates></coordinates>
							<!--Rotation or translation axis for the transform.-->
							<axis>0 0 1</axis>
							<!--Transform function of the generalized coordinates used to        represent the amount of displacement along a specified axis.-->
							<Constant name="function">
								<value>0</value>
							</Constant>
						</TransformAxis>
					</SpatialTransform>
				</CustomJoint>
				<CustomJoint name="elbow">
					<!--Path to a Component that satisfies the Socket 'parent_frame' of type PhysicalFrame (description: The parent frame for the joint.).-->
					<socket_parent_frame>humerus_offset</socket_parent_frame>
					<!--Path to a Component that satisfies the Socket 'child_frame' of type PhysicalFrame (description: The child frame for the joint.).-->
					<socket_child_frame>ulna_offset</socket_child_frame>
					<!--List containing the generalized coordinates (q's) that parameterize this joint.-->
					<coordinates>
						<Coordinate name="elbow_flexion">
							<!--The value of this coordinate before any value has been set. Rotational coordinate value is in radians and Translational in meters.-->
							<default_value>6.9537114042252267e-05</default_value>
							<!--The minimum and maximum values that the coordinate can range between. Rotational coordinate range in radians and Translational in meters.-->
							<range>0 2.2689280275930002</range>
							<!--Flag indicating whether or not the values of the coordinates should be limited to the range, above.-->
							<clamped>true</clamped>
							<!--Flag indicating whether or not the values of the coordinates should be constrained to the current (e.g. default) value, above.-->
							<locked>false</locked>
							<!--Flag indicating whether or not the values of the coordinates should be prescribed according to the function above. It is ignored if the no prescribed function is specified.-->
							<prescribed>false</prescribed>
						</Coordinate>
					</coordinates>
					<!--Physical offset frames owned by the Joint that are typically used to satisfy the owning Joint's parent and child frame connections (sockets). PhysicalOffsetFrames are often used to describe the fixed transformation from a Body's origin to another location of interest on the Body (e.g., the joint center). When the joint is deleted, so are the PhysicalOffsetFrame components in this list.-->
					<frames>
						<PhysicalOffsetFrame name="humerus_offset">
							<!--The geometry used to display the axes of this Frame.-->
							<FrameGeometry name="frame_geometry">
								<!--Path to a Component that satisfies the Socket 'frame' of type Frame.-->
								<socket_frame>..</socket_frame>
								<!--Scale factors in X, Y, Z directions respectively.-->
								<scale_factors>0.20000000000000001 0.20000000000000001 0.20000000000000001</scale_factors>
							</FrameGeometry>
							<!--Path to a Component that satisfies the Socket 'parent' of type C (description: The parent frame to this frame.).-->
							<socket_parent>/bodyset/humerus</socket_parent>
							<!--Translational offset (in meters) of this frame's origin from the parent frame's origin, expressed in the parent frame.-->
							<translation>0.0061000000000000004 -0.29039999999999999 -0.0123</translation>
							<!--Orientation offset (in radians) of this frame in its parent frame, expressed as a frame-fixed x-y-z rotation sequence.-->
							<orientation>0 0 0</orientation>
						</PhysicalOffsetFrame>
						<PhysicalOffsetFrame name="ulna_offset">
							<!--The geometry used to display the axes of this Frame.-->
							<FrameGeometry name="frame_geometry">
								<!--Path to a Component that satisfies the Socket 'frame' of type Frame.-->
								<socket_frame>..</socket_frame>
								<!--Scale factors in X, Y, Z directions respectively.-->
								<scale_factors>0.20000000000000001 0.20000000000000001 0.20000000000000001</scale_factors>
							</FrameGeometry>
							<!--Path to a Component that satisfies the Socket 'parent' of type C (description: The parent frame to this frame.).-->
							<socket_parent>/bodyset/ulna</socket_parent>
							<!--Translational offset (in meters) of this frame's origin from the parent frame's origin, expressed in the parent frame.-->
							<translation>0 0 0</translation>
							<!--Orientation offset (in radians) of this frame in its parent frame, expressed as a frame-fixed x-y-z rotation sequence.-->
							<orientation>0 0 0</orientation>
						</PhysicalOffsetFrame>
					</frames>
					<!--Defines how the child body moves with respect to the parent as a function of the generalized coordinates.-->
					<SpatialTransform>
						<!--3 Axes for rotations are listed first.-->
						<TransformAxis name="rotation1">
							<!--Rotation or translation axis for the transform.-->
							<axis>1 0 0</axis>
							<!--Transform function of the generalized coordinates used to        represent the amount of displacement along a specified axis.-->
							<Constant name="function">
								<value>0</value>
							</Constant>
						</TransformAxis>
						<TransformAxis name="rotation2">
							<!--Rotation or translation axis for the transform.-->
							<axis>0 1 0</axis>
							<!--Transform function of the generalized coordinates used to        represent the amount of displacement along a specified axis.-->
							<Constant name="function">
								<value>0</value>
							</Constant>
						</TransformAxis>
						<TransformAxis name="rotation3">
							<!--Names of the coordinates that serve as the independent variables         of the transform function.-->
							<coordinates>elbow_flexion</coordinates>
							<!--Rotation or translation axis for the transform.-->
							<axis>0.049400012357999998 0.036600009156 0.998108249695</axis>
							<!--Transform function of the generalized coordinates used to        represent the amount of displacement along a specified axis.-->
							<LinearFunction name="function">
								<coefficients> 1 0</coefficients>
							</LinearFunction>
						</TransformAxis>
						<!--3 Axes for translations are listed next.-->
						<TransformAxis name="translation1">
							<!--Rotation or translation axis for the transform.-->
							<axis>1 0 0</axis>
							<!--Transform function of the generalized coordinates used to        represent the amount of displacement along a specified axis.-->
							<Constant name="function">
								<value>0</value>
							</Constant>
						</TransformAxis>
						<TransformAxis name="translation2">
							<!--Rotation or translation axis for the transform.-->
							<axis>0 1 0</axis>
							<!--Transform function of the generalized coordinates used to        represent the amount of displacement along a specified axis.-->
							<Constant name="function">
								<value>0</value>
							</Constant>
						</TransformAxis>
						<TransformAxis name="translation3">
							<!--Rotation or translation axis for the transform.-->
							<axis>0 0 1</axis>
							<!--Transform function of the generalized coordinates used to        represent the amount of displacement along a specified axis.-->
							<Constant name="function">
								<value>0</value>
							</Constant>
						</TransformAxis>
					</SpatialTransform>
				</CustomJoint>
				<CustomJoint name="radioulnar">
					<!--Path to a Component that satisfies the Socket 'parent_frame' of type PhysicalFrame (description: The parent frame for the joint.).-->
					<socket_parent_frame>ulna_offset</socket_parent_frame>
					<!--Path to a Component that satisfies the Socket 'child_frame' of type PhysicalFrame (description: The child frame for the joint.).-->
					<socket_child_frame>radius_offset</socket_child_frame>
					<!--List containing the generalized coordinates (q's) that parameterize this joint.-->
					<coordinates>
						<Coordinate name="pro_sup">
							<!--The value of this coordinate before any value has been set. Rotational coordinate value is in radians and Translational in meters.-->
							<default_value>0</default_value>
							<!--The minimum and maximum values that the coordinate can range between. Rotational coordinate range in radians and Translational in meters.-->
							<range>-1.570796326795 1.570796326795</range>
							<!--Flag indicating whether or not the values of the coordinates should be limited to the range, above.-->
							<clamped>true</clamped>
							<!--Flag indicating whether or not the values of the coordinates should be constrained to the current (e.g. default) value, above.-->
							<locked>false</locked>
							<!--Flag indicating whether or not the values of the coordinates should be prescribed according to the function above. It is ignored if the no prescribed function is specified.-->
							<prescribed>false</prescribed>
						</Coordinate>
					</coordinates>
					<!--Physical offset frames owned by the Joint that are typically used to satisfy the owning Joint's parent and child frame connections (sockets). PhysicalOffsetFrames are often used to describe the fixed transformation from a Body's origin to another location of interest on the Body (e.g., the joint center). When the joint is deleted, so are the PhysicalOffsetFrame components in this list.-->
					<frames>
						<PhysicalOffsetFrame name="ulna_offset">
							<!--The geometry used to display the axes of this Frame.-->
							<FrameGeometry name="frame_geometry">
								<!--Path to a Component that satisfies the Socket 'frame' of type Frame.-->
								<socket_frame>..</socket_frame>
								<!--Scale factors in X, Y, Z directions respectively.-->
								<scale_factors>0.20000000000000001 0.20000000000000001 0.20000000000000001</scale_factors>
							</FrameGeometry>
							<!--Path to a Component that satisfies the Socket 'parent' of type C (description: The parent frame to this frame.).-->
							<socket_parent>/bodyset/ulna</socket_parent>
							<!--Translational offset (in meters) of this frame's origin from the parent frame's origin, expressed in the parent frame.-->
							<translation>0.00040000000000000002 -0.011502999999999999 0.019998999999999999</translation>
							<!--Orientation offset (in radians) of this frame in its parent frame, expressed as a frame-fixed x-y-z rotation sequence.-->
							<orientation>0 0 0</orientation>
						</PhysicalOffsetFrame>
						<PhysicalOffsetFrame name="radius_offset">
							<!--The geometry used to display the axes of this Frame.-->
							<FrameGeometry name="frame_geometry">
								<!--Path to a Component that satisfies the Socket 'frame' of type Frame.-->
								<socket_frame>..</socket_frame>
								<!--Scale factors in X, Y, Z directions respectively.-->
								<scale_factors>0.20000000000000001 0.20000000000000001 0.20000000000000001</scale_factors>
							</FrameGeometry>
							<!--Path to a Component that satisfies the Socket 'parent' of type C (description: The parent frame to this frame.).-->
							<socket_parent>/bodyset/radius</socket_parent>
							<!--Translational offset (in meters) of this frame's origin from the parent frame's origin, expressed in the parent frame.-->
							<translation>0 0 0</translation>
							<!--Orientation offset (in radians) of this frame in its parent frame, expressed as a frame-fixed x-y-z rotation sequence.-->
							<orientation>0 0 0</orientation>
						</PhysicalOffsetFrame>
					</frames>
					<!--Defines how the child body moves with respect to the parent as a function of the generalized coordinates.-->
					<SpatialTransform>
						<!--3 Axes for rotations are listed first.-->
						<TransformAxis name="rotation1">
							<!--Rotation or translation axis for the transform.-->
							<axis>1 0 0</axis>
							<!--Transform function of the generalized coordinates used to        represent the amount of displacement along a specified axis.-->
							<Constant name="function">
								<value>0</value>
							</Constant>
						</TransformAxis>
						<TransformAxis name="rotation2">
							<!--Names of the coordinates that serve as the independent variables         of the transform function.-->
							<coordinates>pro_sup</coordinates>
							<!--Rotation or translation axis for the transform.-->
							<axis>-0.017160993842 0.99266564378199995 -0.11966795705699999</axis>
							<!--Transform function of the generalized coordinates used to        represent the amount of displacement along a specified axis.-->
							<LinearFunction name="function">
								<coefficients> 1 0</coefficients>
							</LinearFunction>
						</TransformAxis>
						<TransformAxis name="rotation3">
							<!--Rotation or translation axis for the transform.-->
							<axis>0 0 1</axis>
							<!--Transform function of the generalized coordinates used to        represent the amount of displacement along a specified axis.-->
							<Constant name="function">
								<value>0</value>
							</Constant>
						</TransformAxis>
						<!--3 Axes for translations are listed next.-->
						<TransformAxis name="translation1">
							<!--Rotation or translation axis for the transform.-->
							<axis>1 0 0</axis>
							<!--Transform function of the generalized coordinates used to        represent the amount of displacement along a specified axis.-->
							<Constant name="function">
								<value>0</value>
							</Constant>
						</TransformAxis>
						<TransformAxis name="translation2">
							<!--Rotation or translation axis for the transform.-->
							<axis>0 1 0</axis>
							<!--Transform function of the generalized coordinates used to        represent the amount of displacement along a specified axis.-->
							<Constant name="function">
								<value>0</value>
							</Constant>
						</TransformAxis>
						<TransformAxis name="translation3">
							<!--Rotation or translation axis for the transform.-->
							<axis>0 0 1</axis>
							<!--Transform function of the generalized coordinates used to        represent the amount of displacement along a specified axis.-->
							<Constant name="function">
								<value>0</value>
							</Constant>
						</TransformAxis>
					</SpatialTransform>
				</CustomJoint>
				<WeldJoint name="radius_hand_r">
					<!--Path to a Component that satisfies the Socket 'parent_frame' of type PhysicalFrame (description: The parent frame for the joint.).-->
					<socket_parent_frame>radius_offset</socket_parent_frame>
					<!--Path to a Component that satisfies the Socket 'child_frame' of type PhysicalFrame (description: The child frame for the joint.).-->
					<socket_child_frame>hand_r_offset</socket_child_frame>
					<!--Physical offset frames owned by the Joint that are typically used to satisfy the owning Joint's parent and child frame connections (sockets). PhysicalOffsetFrames are often used to describe the fixed transformation from a Body's origin to another location of interest on the Body (e.g., the joint center). When the joint is deleted, so are the PhysicalOffsetFrame components in this list.-->
					<frames>
						<PhysicalOffsetFrame name="radius_offset">
							<!--The geometry used to display the axes of this Frame.-->
							<FrameGeometry name="frame_geometry">
								<!--Path to a Component that satisfies the Socket 'frame' of type Frame.-->
								<socket_frame>..</socket_frame>
								<!--Scale factors in X, Y, Z directions respectively.-->
								<scale_factors>0.20000000000000001 0.20000000000000001 0.20000000000000001</scale_factors>
							</FrameGeometry>
							<!--Path to a Component that satisfies the Socket 'parent' of type C (description: The parent frame to this frame.).-->
							<socket_parent>/bodyset/radius</socket_parent>
							<!--Translational offset (in meters) of this frame's origin from the parent frame's origin, expressed in the parent frame.-->
							<translation>0.017114899999999999 -0.2301 0.023770699999999999</translation>
							<!--Orientation offset (in radians) of this frame in its parent frame, expressed as a frame-fixed x-y-z rotation sequence.-->
							<orientation>0 0 0</orientation>
						</PhysicalOffsetFrame>
						<PhysicalOffsetFrame name="hand_r_offset">
							<!--The geometry used to display the axes of this Frame.-->
							<FrameGeometry name="frame_geometry">
								<!--Path to a Component that satisfies the Socket 'frame' of type Frame.-->
								<socket_frame>..</socket_frame>
								<!--Scale factors in X, Y, Z directions respectively.-->
								<scale_factors>0.20000000000000001 0.20000000000000001 0.20000000000000001</scale_factors>
							</FrameGeometry>
							<!--Path to a Component that satisfies the Socket 'parent' of type C (description: The parent frame to this frame.).-->
							<socket_parent>/bodyset/hand_r</socket_parent>
							<!--Translational offset (in meters) of this frame's origin from the parent frame's origin, expressed in the parent frame.-->
							<translation>0 0 0</translation>
							<!--Orientation offset (in radians) of this frame in its parent frame, expressed as a frame-fixed x-y-z rotation sequence.-->
							<orientation>0 0 0</orientation>
						</PhysicalOffsetFrame>
					</frames>
				</WeldJoint>
			</objects>
		</JointSet>
		<!--Controllers that provide the control inputs for Actuators.-->
		<ControllerSet name="controllerset">
			<objects />
			<groups />
		</ControllerSet>
		<!--Constraints in the model.-->
		<ConstraintSet name="constraintset">
			<objects>
				<CoordinateCouplerConstraint name="sternoclavicular_r2_con">
					<!--Flag indicating whether the constraint is enforced or not.Enforced means that the constraint is active in subsequent dynamics realizations. NOTE: Prior to OpenSim 4.0, this behavior was controlled by the 'isDisabled' property, where 'true' meant the constraint was not being enforced. Thus, if 'isDisabled' is'true', then 'isEnforced' is false.-->
					<isEnforced>true</isEnforced>
					<!--Constraint function of generalized coordinates (to be specified) used to evaluate the constraint errors and their derivatives, and must valid to at least 2nd order. Constraint function must evaluate to zero when coordinates satisfy the constraint.-->
					<coupled_coordinates_function>
						<SimmSpline>
							<x> 0 2.61799</x>
							<y> 0 -0.633555</y>
						</SimmSpline>
					</coupled_coordinates_function>
					<!--List of names of the right hand side (independent) coordinates. Note the constraint function above, must be able to handle multiple coordinate values if more than one coordinate name is provided.-->
					<independent_coordinate_names>shoulder_elv</independent_coordinate_names>
					<!--Name of the left-hand side (dependent) coordinate of the constraint coupling function.-->
					<dependent_coordinate_name>sternoclavicular_r2</dependent_coordinate_name>
					<!--Scale factor for the coupling function.-->
					<scale_factor>1</scale_factor>
				</CoordinateCouplerConstraint>
				<CoordinateCouplerConstraint name="sternoclavicular_r3_con">
					<!--Flag indicating whether the constraint is enforced or not.Enforced means that the constraint is active in subsequent dynamics realizations. NOTE: Prior to OpenSim 4.0, this behavior was controlled by the 'isDisabled' property, where 'true' meant the constraint was not being enforced. Thus, if 'isDisabled' is'true', then 'isEnforced' is false.-->
					<isEnforced>true</isEnforced>
					<!--Constraint function of generalized coordinates (to be specified) used to evaluate the constraint errors and their derivatives, and must valid to at least 2nd order. Constraint function must evaluate to zero when coordinates satisfy the constraint.-->
					<coupled_coordinates_function>
						<SimmSpline>
							<x> 0 3.14159</x>
							<y> 0 0.322013</y>
						</SimmSpline>
					</coupled_coordinates_function>
					<!--List of names of the right hand side (independent) coordinates. Note the constraint function above, must be able to handle multiple coordinate values if more than one coordinate name is provided.-->
					<independent_coordinate_names>shoulder_elv</independent_coordinate_names>
					<!--Name of the left-hand side (dependent) coordinate of the constraint coupling function.-->
					<dependent_coordinate_name>sternoclavicular_r3</dependent_coordinate_name>
					<!--Scale factor for the coupling function.-->
					<scale_factor>1</scale_factor>
				</CoordinateCouplerConstraint>
				<CoordinateCouplerConstraint name="unrotscap_r2_con">
					<!--Flag indicating whether the constraint is enforced or not.Enforced means that the constraint is active in subsequent dynamics realizations. NOTE: Prior to OpenSim 4.0, this behavior was controlled by the 'isDisabled' property, where 'true' meant the constraint was not being enforced. Thus, if 'isDisabled' is'true', then 'isEnforced' is false.-->
					<isEnforced>true</isEnforced>
					<!--Constraint function of generalized coordinates (to be specified) used to evaluate the constraint errors and their derivatives, and must valid to at least 2nd order. Constraint function must evaluate to zero when coordinates satisfy the constraint.-->
					<coupled_coordinates_function>
						<SimmSpline>
							<x> 0 2.61799</x>
							<y> 0 0.633555</y>
						</SimmSpline>
					</coupled_coordinates_function>
					<!--List of names of the right hand side (independent) coordinates. Note the constraint function above, must be able to handle multiple coordinate values if more than one coordinate name is provided.-->
					<independent_coordinate_names>shoulder_elv</independent_coordinate_names>
					<!--Name of the left-hand side (dependent) coordinate of the constraint coupling function.-->
					<dependent_coordinate_name>unrotscap_r2</dependent_coordinate_name>
					<!--Scale factor for the coupling function.-->
					<scale_factor>1</scale_factor>
				</CoordinateCouplerConstraint>
				<CoordinateCouplerConstraint name="unrotscap_r3_con">
					<!--Flag indicating whether the constraint is enforced or not.Enforced means that the constraint is active in subsequent dynamics realizations. NOTE: Prior to OpenSim 4.0, this behavior was controlled by the 'isDisabled' property, where 'true' meant the constraint was not being enforced. Thus, if 'isDisabled' is'true', then 'isEnforced' is false.-->
					<isEnforced>true</isEnforced>
					<!--Constraint function of generalized coordinates (to be specified) used to evaluate the constraint errors and their derivatives, and must valid to at least 2nd order. Constraint function must evaluate to zero when coordinates satisfy the constraint.-->
					<coupled_coordinates_function>
						<SimmSpline>
							<x> 0 3.14159</x>
							<y> 0 -0.322013</y>
						</SimmSpline>
					</coupled_coordinates_function>
					<!--List of names of the right hand side (independent) coordinates. Note the constraint function above, must be able to handle multiple coordinate values if more than one coordinate name is provided.-->
					<independent_coordinate_names>shoulder_elv</independent_coordinate_names>
					<!--Name of the left-hand side (dependent) coordinate of the constraint coupling function.-->
					<dependent_coordinate_name>unrotscap_r3</dependent_coordinate_name>
					<!--Scale factor for the coupling function.-->
					<scale_factor>1</scale_factor>
				</CoordinateCouplerConstraint>
				<CoordinateCouplerConstraint name="acromioclavicular_r1_con">
					<!--Flag indicating whether the constraint is enforced or not.Enforced means that the constraint is active in subsequent dynamics realizations. NOTE: Prior to OpenSim 4.0, this behavior was controlled by the 'isDisabled' property, where 'true' meant the constraint was not being enforced. Thus, if 'isDisabled' is'true', then 'isEnforced' is false.-->
					<isEnforced>true</isEnforced>
					<!--Constraint function of generalized coordinates (to be specified) used to evaluate the constraint errors and their derivatives, and must valid to at least 2nd order. Constraint function must evaluate to zero when coordinates satisfy the constraint.-->
					<coupled_coordinates_function>
						<SimmSpline>
							<x> 0 2.61799</x>
							<y> 0 0.466003</y>
						</SimmSpline>
					</coupled_coordinates_function>
					<!--List of names of the right hand side (independent) coordinates. Note the constraint function above, must be able to handle multiple coordinate values if more than one coordinate name is provided.-->
					<independent_coordinate_names>shoulder_elv</independent_coordinate_names>
					<!--Name of the left-hand side (dependent) coordinate of the constraint coupling function.-->
					<dependent_coordinate_name>acromioclavicular_r1</dependent_coordinate_name>
					<!--Scale factor for the coupling function.-->
					<scale_factor>1</scale_factor>
				</CoordinateCouplerConstraint>
				<CoordinateCouplerConstraint name="acromioclavicular_r2_con">
					<!--Flag indicating whether the constraint is enforced or not.Enforced means that the constraint is active in subsequent dynamics realizations. NOTE: Prior to OpenSim 4.0, this behavior was controlled by the 'isDisabled' property, where 'true' meant the constraint was not being enforced. Thus, if 'isDisabled' is'true', then 'isEnforced' is false.-->
					<isEnforced>true</isEnforced>
					<!--Constraint function of generalized coordinates (to be specified) used to evaluate the constraint errors and their derivatives, and must valid to at least 2nd order. Constraint function must evaluate to zero when coordinates satisfy the constraint.-->
					<coupled_coordinates_function>
						<SimmSpline>
							<x> 0 2.61799</x>
							<y> 0 -0.128282</y>
						</SimmSpline>
					</coupled_coordinates_function>
					<!--List of names of the right hand side (independent) coordinates. Note the constraint function above, must be able to handle multiple coordinate values if more than one coordinate name is provided.-->
					<independent_coordinate_names>shoulder_elv</independent_coordinate_names>
					<!--Name of the left-hand side (dependent) coordinate of the constraint coupling function.-->
					<dependent_coordinate_name>acromioclavicular_r2</dependent_coordinate_name>
					<!--Scale factor for the coupling function.-->
					<scale_factor>1</scale_factor>
				</CoordinateCouplerConstraint>
				<CoordinateCouplerConstraint name="acromioclavicular_r3_con">
					<!--Flag indicating whether the constraint is enforced or not.Enforced means that the constraint is active in subsequent dynamics realizations. NOTE: Prior to OpenSim 4.0, this behavior was controlled by the 'isDisabled' property, where 'true' meant the constraint was not being enforced. Thus, if 'isDisabled' is'true', then 'isEnforced' is false.-->
					<isEnforced>true</isEnforced>
					<!--Constraint function of generalized coordinates (to be specified) used to evaluate the constraint errors and their derivatives, and must valid to at least 2nd order. Constraint function must evaluate to zero when coordinates satisfy the constraint.-->
					<coupled_coordinates_function>
						<SimmSpline>
							<x> 0 2.61799</x>
							<y> 0 1.03673</y>
						</SimmSpline>
					</coupled_coordinates_function>
					<!--List of names of the right hand side (independent) coordinates. Note the constraint function above, must be able to handle multiple coordinate values if more than one coordinate name is provided.-->
					<independent_coordinate_names>shoulder_elv</independent_coordinate_names>
					<!--Name of the left-hand side (dependent) coordinate of the constraint coupling function.-->
					<dependent_coordinate_name>acromioclavicular_r3</dependent_coordinate_name>
					<!--Scale factor for the coupling function.-->
					<scale_factor>1</scale_factor>
				</CoordinateCouplerConstraint>
				<CoordinateCouplerConstraint name="unrothum_r1_con">
					<!--Flag indicating whether the constraint is enforced or not.Enforced means that the constraint is active in subsequent dynamics realizations. NOTE: Prior to OpenSim 4.0, this behavior was controlled by the 'isDisabled' property, where 'true' meant the constraint was not being enforced. Thus, if 'isDisabled' is'true', then 'isEnforced' is false.-->
					<isEnforced>true</isEnforced>
					<!--Constraint function of generalized coordinates (to be specified) used to evaluate the constraint errors and their derivatives, and must valid to at least 2nd order. Constraint function must evaluate to zero when coordinates satisfy the constraint.-->
					<coupled_coordinates_function>
						<SimmSpline>
							<x> 0 2.61799</x>
							<y> 0 -0.466003</y>
						</SimmSpline>
					</coupled_coordinates_function>
					<!--List of names of the right hand side (independent) coordinates. Note the constraint function above, must be able to handle multiple coordinate values if more than one coordinate name is provided.-->
					<independent_coordinate_names>shoulder_elv</independent_coordinate_names>
					<!--Name of the left-hand side (dependent) coordinate of the constraint coupling function.-->
					<dependent_coordinate_name>unrothum_r1</dependent_coordinate_name>
					<!--Scale factor for the coupling function.-->
					<scale_factor>1</scale_factor>
				</CoordinateCouplerConstraint>
				<CoordinateCouplerConstraint name="unrothum_r2_con">
					<!--Flag indicating whether the constraint is enforced or not.Enforced means that the constraint is active in subsequent dynamics realizations. NOTE: Prior to OpenSim 4.0, this behavior was controlled by the 'isDisabled' property, where 'true' meant the constraint was not being enforced. Thus, if 'isDisabled' is'true', then 'isEnforced' is false.-->
					<isEnforced>true</isEnforced>
					<!--Constraint function of generalized coordinates (to be specified) used to evaluate the constraint errors and their derivatives, and must valid to at least 2nd order. Constraint function must evaluate to zero when coordinates satisfy the constraint.-->
					<coupled_coordinates_function>
						<SimmSpline>
							<x> 0 2.61799</x>
							<y> 0 0.128282</y>
						</SimmSpline>
					</coupled_coordinates_function>
					<!--List of names of the right hand side (independent) coordinates. Note the constraint function above, must be able to handle multiple coordinate values if more than one coordinate name is provided.-->
					<independent_coordinate_names>shoulder_elv</independent_coordinate_names>
					<!--Name of the left-hand side (dependent) coordinate of the constraint coupling function.-->
					<dependent_coordinate_name>unrothum_r2</dependent_coordinate_name>
					<!--Scale factor for the coupling function.-->
					<scale_factor>1</scale_factor>
				</CoordinateCouplerConstraint>
				<CoordinateCouplerConstraint name="unrothum_r3_con">
					<!--Flag indicating whether the constraint is enforced or not.Enforced means that the constraint is active in subsequent dynamics realizations. NOTE: Prior to OpenSim 4.0, this behavior was controlled by the 'isDisabled' property, where 'true' meant the constraint was not being enforced. Thus, if 'isDisabled' is'true', then 'isEnforced' is false.-->
					<isEnforced>true</isEnforced>
					<!--Constraint function of generalized coordinates (to be specified) used to evaluate the constraint errors and their derivatives, and must valid to at least 2nd order. Constraint function must evaluate to zero when coordinates satisfy the constraint.-->
					<coupled_coordinates_function>
						<SimmSpline>
							<x> 0 2.61799</x>
							<y> 0 -1.03673</y>
						</SimmSpline>
					</coupled_coordinates_function>
					<!--List of names of the right hand side (independent) coordinates. Note the constraint function above, must be able to handle multiple coordinate values if more than one coordinate name is provided.-->
					<independent_coordinate_names>shoulder_elv</independent_coordinate_names>
					<!--Name of the left-hand side (dependent) coordinate of the constraint coupling function.-->
					<dependent_coordinate_name>unrothum_r3</dependent_coordinate_name>
					<!--Scale factor for the coupling function.-->
					<scale_factor>1</scale_factor>
				</CoordinateCouplerConstraint>
				<CoordinateCouplerConstraint name="shoulder1_r2_con">
					<!--Flag indicating whether the constraint is enforced or not.Enforced means that the constraint is active in subsequent dynamics realizations. NOTE: Prior to OpenSim 4.0, this behavior was controlled by the 'isDisabled' property, where 'true' meant the constraint was not being enforced. Thus, if 'isDisabled' is'true', then 'isEnforced' is false.-->
					<isEnforced>true</isEnforced>
					<!--Constraint function of generalized coordinates (to be specified) used to evaluate the constraint errors and their derivatives, and must valid to at least 2nd order. Constraint function must evaluate to zero when coordinates satisfy the constraint.-->
					<coupled_coordinates_function>
						<SimmSpline>
							<x> -1.5708 3.14159</x>
							<y> 1.5708 -3.14159</y>
						</SimmSpline>
					</coupled_coordinates_function>
					<!--List of names of the right hand side (independent) coordinates. Note the constraint function above, must be able to handle multiple coordinate values if more than one coordinate name is provided.-->
					<independent_coordinate_names>elv_angle</independent_coordinate_names>
					<!--Name of the left-hand side (dependent) coordinate of the constraint coupling function.-->
					<dependent_coordinate_name>shoulder1_r2</dependent_coordinate_name>
					<!--Scale factor for the coupling function.-->
					<scale_factor>1</scale_factor>
				</CoordinateCouplerConstraint>
			</objects>
			<groups />
		</ConstraintSet>
		<!--Forces in the model (includes Actuators).-->
		<ForceSet name="forceset">
			<objects>
				<Millard2012EquilibriumMuscle name="LVS">
					<!--Minimum allowed value for control signal. Used primarily when solving for control values.-->
					<min_control>0.01</min_control>
					<!--Maximum allowed value for control signal. Used primarily when solving for control values.-->
					<max_control>1</max_control>
					<!--The set of points defining the path of the actuator.-->
					<GeometryPath name="geometrypath">
						<!--The set of points defining the path-->
						<PathPointSet>
							<objects>
								<PathPoint name="DELT2-P2">
									<!--Path to a Component that satisfies the Socket 'parent_frame' of type PhysicalFrame (description: The frame in which this path point is defined.).-->
									<socket_parent_frame>/bodyset/thorax</socket_parent_frame>
									<!--The fixed location of the path point expressed in its parent frame.-->
									<location>-0.037262999999999998 0.094437800000000002 0.022543799999999999</location>
								</PathPoint>
								<PathPoint name="DELT2-P3">
									<!--Path to a Component that satisfies the Socket 'parent_frame' of type PhysicalFrame (description: The frame in which this path point is defined.).-->
									<socket_parent_frame>/bodyset/scapula</socket_parent_frame>
									<!--The fixed location of the path point expressed in its parent frame.-->
									<location>-0.067647100000000002 0.00067233600000000005 -0.095653500000000002</location>
								</PathPoint>
							</objects>
							<groups />
						</PathPointSet>
						<!--The wrap objects that are associated with this path-->
						<PathWrapSet>
							<objects />
							<groups />
						</PathWrapSet>
						<!--Default appearance attributes for this GeometryPath-->
						<Appearance>
							<!--Flag indicating whether the associated Geometry is visible or hidden.-->
							<visible>true</visible>
							<!--The color, (red, green, blue), [0, 1], used to display the geometry. -->
							<color>0.80000000000000004 0.10000000000000001 0.10000000000000001</color>
						</Appearance>
					</GeometryPath>
					<!--Maximum isometric force that the fibers can generate-->
					<max_isometric_force>169.95639725599801</max_isometric_force>
					<!--Optimal length of the muscle fibers-->
					<optimal_fiber_length>0.14754435798429999</optimal_fiber_length>
					<!--Resting length of the tendon-->
					<tendon_slack_length>0.0052168109293535001</tendon_slack_length>
					<!--Angle between tendon and fibers at optimal fiber length expressed in radians-->
					<pennation_angle_at_optimal>0</pennation_angle_at_optimal>
					<!--Compute muscle dynamics ignoring tendon compliance. Tendon is assumed to be rigid.-->
					<ignore_tendon_compliance>true</ignore_tendon_compliance>
					<!--Activation lower bound.-->
					<minimum_activation>0.01</minimum_activation>
					<!--Active-force-length curve.-->
					<ActiveForceLengthCurve name="LVS_ActiveForceLengthCurve">
						<!--Minimum value of the active-force-length curve-->
						<minimum_value>0</minimum_value>
					</ActiveForceLengthCurve>
					<!--Force-velocity curve.-->
					<ForceVelocityCurve name="LVS_ForceVelocityCurve">
						<!--Curve slope at the maximum normalized concentric (shortening) velocity (normalized velocity of -1)-->
						<concentric_slope_at_vmax>0</concentric_slope_at_vmax>
						<!--Curve slope just before reaching concentric_slope_at_vmax-->
						<concentric_slope_near_vmax>0.25</concentric_slope_near_vmax>
						<!--Curve slope at isometric (normalized velocity of 0)-->
						<isometric_slope>5</isometric_slope>
						<!--Curve slope at the maximum normalized eccentric (lengthening) velocity (normalized velocity of 1)-->
						<eccentric_slope_at_vmax>0</eccentric_slope_at_vmax>
						<!--Curve slope just before reaching eccentric_slope_at_vmax-->
						<eccentric_slope_near_vmax>0.14999999999999999</eccentric_slope_near_vmax>
						<!--Curve value at the maximum normalized eccentric contraction velocity-->
						<max_eccentric_velocity_force_multiplier>1.3999999999999999</max_eccentric_velocity_force_multiplier>
					</ForceVelocityCurve>
					<!--Passive-force-length curve.-->
					<FiberForceLengthCurve name="LVS_FiberForceLengthCurve">
						<!--All properties of this object have their default values.-->
					</FiberForceLengthCurve>
					<!--Tendon-force-length curve.-->
					<TendonForceLengthCurve name="LVS_TendonForceLengthCurve">
						<!--All properties of this object have their default values.-->
					</TendonForceLengthCurve>
				</Millard2012EquilibriumMuscle>
				<Millard2012EquilibriumMuscle name="TRP1">
					<!--Minimum allowed value for control signal. Used primarily when solving for control values.-->
					<min_control>0.01</min_control>
					<!--Maximum allowed value for control signal. Used primarily when solving for control values.-->
					<max_control>1</max_control>
					<!--The set of points defining the path of the actuator.-->
					<GeometryPath name="geometrypath">
						<!--The set of points defining the path-->
						<PathPointSet>
							<objects>
								<PathPoint name="DELT2-P2">
									<!--Path to a Component that satisfies the Socket 'parent_frame' of type PhysicalFrame (description: The frame in which this path point is defined.).-->
									<socket_parent_frame>/bodyset/thorax</socket_parent_frame>
									<!--The fixed location of the path point expressed in its parent frame.-->
									<location>-0.058960100000000001 0.0968498 0.0019247699999999999</location>
								</PathPoint>
								<PathPoint name="DELT2-P3">
									<!--Path to a Component that satisfies the Socket 'parent_frame' of type PhysicalFrame (description: The frame in which this path point is defined.).-->
									<socket_parent_frame>/bodyset/clavicle</socket_parent_frame>
									<!--The fixed location of the path point expressed in its parent frame.-->
									<location>-0.030597800000000001 0.024845900000000001 0.098256899999999994</location>
								</PathPoint>
							</objects>
							<groups />
						</PathPointSet>
						<!--The wrap objects that are associated with this path-->
						<PathWrapSet>
							<objects>
								<PathWrap name="pathwrap">
									<!--A WrapObject that this PathWrap interacts with.-->
									<wrap_object>SpineCyl</wrap_object>
								</PathWrap>
							</objects>
							<groups />
						</PathWrapSet>
						<!--Default appearance attributes for this GeometryPath-->
						<Appearance>
							<!--Flag indicating whether the associated Geometry is visible or hidden.-->
							<visible>true</visible>
							<!--The color, (red, green, blue), [0, 1], used to display the geometry. -->
							<color>0.80000000000000004 0.10000000000000001 0.10000000000000001</color>
						</Appearance>
					</GeometryPath>
					<!--Maximum isometric force that the fibers can generate-->
					<max_isometric_force>280.56713981164</max_isometric_force>
					<!--Optimal length of the muscle fibers-->
					<optimal_fiber_length>0.103190325971658</optimal_fiber_length>
					<!--Resting length of the tendon-->
					<tendon_slack_length>0.0154564093869237</tendon_slack_length>
					<!--Angle between tendon and fibers at optimal fiber length expressed in radians-->
					<pennation_angle_at_optimal>0</pennation_angle_at_optimal>
					<!--Compute muscle dynamics ignoring tendon compliance. Tendon is assumed to be rigid.-->
					<ignore_tendon_compliance>true</ignore_tendon_compliance>
					<!--Activation lower bound.-->
					<minimum_activation>0.01</minimum_activation>
					<!--Active-force-length curve.-->
					<ActiveForceLengthCurve name="TRP1_ActiveForceLengthCurve">
						<!--Minimum value of the active-force-length curve-->
						<minimum_value>0</minimum_value>
					</ActiveForceLengthCurve>
					<!--Force-velocity curve.-->
					<ForceVelocityCurve name="TRP1_ForceVelocityCurve">
						<!--Curve slope at the maximum normalized concentric (shortening) velocity (normalized velocity of -1)-->
						<concentric_slope_at_vmax>0</concentric_slope_at_vmax>
						<!--Curve slope just before reaching concentric_slope_at_vmax-->
						<concentric_slope_near_vmax>0.25</concentric_slope_near_vmax>
						<!--Curve slope at isometric (normalized velocity of 0)-->
						<isometric_slope>5</isometric_slope>
						<!--Curve slope at the maximum normalized eccentric (lengthening) velocity (normalized velocity of 1)-->
						<eccentric_slope_at_vmax>0</eccentric_slope_at_vmax>
						<!--Curve slope just before reaching eccentric_slope_at_vmax-->
						<eccentric_slope_near_vmax>0.14999999999999999</eccentric_slope_near_vmax>
						<!--Curve value at the maximum normalized eccentric contraction velocity-->
						<max_eccentric_velocity_force_multiplier>1.3999999999999999</max_eccentric_velocity_force_multiplier>
					</ForceVelocityCurve>
					<!--Passive-force-length curve.-->
					<FiberForceLengthCurve name="TRP1_FiberForceLengthCurve">
						<!--All properties of this object have their default values.-->
					</FiberForceLengthCurve>
					<!--Tendon-force-length curve.-->
					<TendonForceLengthCurve name="TRP1_TendonForceLengthCurve">
						<!--All properties of this object have their default values.-->
					</TendonForceLengthCurve>
				</Millard2012EquilibriumMuscle>
				<Millard2012EquilibriumMuscle name="TRP2">
					<!--Minimum allowed value for control signal. Used primarily when solving for control values.-->
					<min_control>0.01</min_control>
					<!--Maximum allowed value for control signal. Used primarily when solving for control values.-->
					<max_control>1</max_control>
					<!--The set of points defining the path of the actuator.-->
					<GeometryPath name="geometrypath">
						<!--The set of points defining the path-->
						<PathPointSet>
							<objects>
								<PathPoint name="DELT2-P2">
									<!--Path to a Component that satisfies the Socket 'parent_frame' of type PhysicalFrame (description: The frame in which this path point is defined.).-->
									<socket_parent_frame>/bodyset/thorax</socket_parent_frame>
									<!--The fixed location of the path point expressed in its parent frame.-->
									<location>-0.077472100000000002 0.031457800000000001 0.0035691299999999998</location>
								</PathPoint>
								<PathPoint name="DELT2-P3">
									<!--Path to a Component that satisfies the Socket 'parent_frame' of type PhysicalFrame (description: The frame in which this path point is defined.).-->
									<socket_parent_frame>/bodyset/scapula</socket_parent_frame>
									<!--The fixed location of the path point expressed in its parent frame.-->
									<location>-0.039 -0.0025817000000000001 -0.01</location>
								</PathPoint>
							</objects>
							<groups />
						</PathPointSet>
						<!--The wrap objects that are associated with this path-->
						<PathWrapSet>
							<objects>
								<PathWrap name="pathwrap">
									<!--A WrapObject that this PathWrap interacts with.-->
									<wrap_object>SpineCyl2</wrap_object>
								</PathWrap>
							</objects>
							<groups />
						</PathWrapSet>
						<!--Default appearance attributes for this GeometryPath-->
						<Appearance>
							<!--Flag indicating whether the associated Geometry is visible or hidden.-->
							<visible>true</visible>
							<!--The color, (red, green, blue), [0, 1], used to display the geometry. -->
							<color>0.80000000000000004 0.10000000000000001 0.10000000000000001</color>
						</Appearance>
					</GeometryPath>
					<!--Maximum isometric force that the fibers can generate-->
					<max_isometric_force>162.449964047061</max_isometric_force>
					<!--Optimal length of the muscle fibers-->
					<optimal_fiber_length>0.088115490880379399</optimal_fiber_length>
					<!--Resting length of the tendon-->
					<tendon_slack_length>0.044218348811181203</tendon_slack_length>
					<!--Angle between tendon and fibers at optimal fiber length expressed in radians-->
					<pennation_angle_at_optimal>0</pennation_angle_at_optimal>
					<!--Compute muscle dynamics ignoring tendon compliance. Tendon is assumed to be rigid.-->
					<ignore_tendon_compliance>true</ignore_tendon_compliance>
					<!--Activation lower bound.-->
					<minimum_activation>0.01</minimum_activation>
					<!--Active-force-length curve.-->
					<ActiveForceLengthCurve name="TRP2_ActiveForceLengthCurve">
						<!--Minimum value of the active-force-length curve-->
						<minimum_value>0</minimum_value>
					</ActiveForceLengthCurve>
					<!--Force-velocity curve.-->
					<ForceVelocityCurve name="TRP2_ForceVelocityCurve">
						<!--Curve slope at the maximum normalized concentric (shortening) velocity (normalized velocity of -1)-->
						<concentric_slope_at_vmax>0</concentric_slope_at_vmax>
						<!--Curve slope just before reaching concentric_slope_at_vmax-->
						<concentric_slope_near_vmax>0.25</concentric_slope_near_vmax>
						<!--Curve slope at isometric (normalized velocity of 0)-->
						<isometric_slope>5</isometric_slope>
						<!--Curve slope at the maximum normalized eccentric (lengthening) velocity (normalized velocity of 1)-->
						<eccentric_slope_at_vmax>0</eccentric_slope_at_vmax>
						<!--Curve slope just before reaching eccentric_slope_at_vmax-->
						<eccentric_slope_near_vmax>0.14999999999999999</eccentric_slope_near_vmax>
						<!--Curve value at the maximum normalized eccentric contraction velocity-->
						<max_eccentric_velocity_force_multiplier>1.3999999999999999</max_eccentric_velocity_force_multiplier>
					</ForceVelocityCurve>
					<!--Passive-force-length curve.-->
					<FiberForceLengthCurve name="TRP2_FiberForceLengthCurve">
						<!--All properties of this object have their default values.-->
					</FiberForceLengthCurve>
					<!--Tendon-force-length curve.-->
					<TendonForceLengthCurve name="TRP2_TendonForceLengthCurve">
						<!--All properties of this object have their default values.-->
					</TendonForceLengthCurve>
				</Millard2012EquilibriumMuscle>
				<Millard2012EquilibriumMuscle name="TRP3">
					<!--Minimum allowed value for control signal. Used primarily when solving for control values.-->
					<min_control>0.01</min_control>
					<!--Maximum allowed value for control signal. Used primarily when solving for control values.-->
					<max_control>1</max_control>
					<!--The set of points defining the path of the actuator.-->
					<GeometryPath name="geometrypath">
						<!--The set of points defining the path-->
						<PathPointSet>
							<objects>
								<PathPoint name="DELT2-P2">
									<!--Path to a Component that satisfies the Socket 'parent_frame' of type PhysicalFrame (description: The frame in which this path point is defined.).-->
									<socket_parent_frame>/bodyset/thorax</socket_parent_frame>
									<!--The fixed location of the path point expressed in its parent frame.-->
									<location>-0.0921656 -0.015404899999999999 0.0025060199999999999</location>
								</PathPoint>
								<PathPoint name="DELT2-P3">
									<!--Path to a Component that satisfies the Socket 'parent_frame' of type PhysicalFrame (description: The frame in which this path point is defined.).-->
									<socket_parent_frame>/bodyset/scapula</socket_parent_frame>
									<!--The fixed location of the path point expressed in its parent frame.-->
									<location>-0.058344 -0.0065095400000000003 -0.044415700000000002</location>
								</PathPoint>
							</objects>
							<groups />
						</PathPointSet>
						<!--The wrap objects that are associated with this path-->
						<PathWrapSet>
							<objects />
							<groups />
						</PathWrapSet>
						<!--Default appearance attributes for this GeometryPath-->
						<Appearance>
							<!--Flag indicating whether the associated Geometry is visible or hidden.-->
							<visible>true</visible>
							<!--The color, (red, green, blue), [0, 1], used to display the geometry. -->
							<color>0.80000000000000004 0.10000000000000001 0.10000000000000001</color>
						</Appearance>
					</GeometryPath>
					<!--Maximum isometric force that the fibers can generate-->
					<max_isometric_force>155.28316683500699</max_isometric_force>
					<!--Optimal length of the muscle fibers-->
					<optimal_fiber_length>0.081157660498429401</optimal_fiber_length>
					<!--Resting length of the tendon-->
					<tendon_slack_length>0.019743271819499801</tendon_slack_length>
					<!--Angle between tendon and fibers at optimal fiber length expressed in radians-->
					<pennation_angle_at_optimal>0</pennation_angle_at_optimal>
					<!--Compute muscle dynamics ignoring tendon compliance. Tendon is assumed to be rigid.-->
					<ignore_tendon_compliance>true</ignore_tendon_compliance>
					<!--Activation lower bound.-->
					<minimum_activation>0.01</minimum_activation>
					<!--Active-force-length curve.-->
					<ActiveForceLengthCurve name="TRP3_ActiveForceLengthCurve">
						<!--Minimum value of the active-force-length curve-->
						<minimum_value>0</minimum_value>
					</ActiveForceLengthCurve>
					<!--Force-velocity curve.-->
					<ForceVelocityCurve name="TRP3_ForceVelocityCurve">
						<!--Curve slope at the maximum normalized concentric (shortening) velocity (normalized velocity of -1)-->
						<concentric_slope_at_vmax>0</concentric_slope_at_vmax>
						<!--Curve slope just before reaching concentric_slope_at_vmax-->
						<concentric_slope_near_vmax>0.25</concentric_slope_near_vmax>
						<!--Curve slope at isometric (normalized velocity of 0)-->
						<isometric_slope>5</isometric_slope>
						<!--Curve slope at the maximum normalized eccentric (lengthening) velocity (normalized velocity of 1)-->
						<eccentric_slope_at_vmax>0</eccentric_slope_at_vmax>
						<!--Curve slope just before reaching eccentric_slope_at_vmax-->
						<eccentric_slope_near_vmax>0.14999999999999999</eccentric_slope_near_vmax>
						<!--Curve value at the maximum normalized eccentric contraction velocity-->
						<max_eccentric_velocity_force_multiplier>1.3999999999999999</max_eccentric_velocity_force_multiplier>
					</ForceVelocityCurve>
					<!--Passive-force-length curve.-->
					<FiberForceLengthCurve name="TRP3_FiberForceLengthCurve">
						<!--All properties of this object have their default values.-->
					</FiberForceLengthCurve>
					<!--Tendon-force-length curve.-->
					<TendonForceLengthCurve name="TRP3_TendonForceLengthCurve">
						<!--All properties of this object have their default values.-->
					</TendonForceLengthCurve>
				</Millard2012EquilibriumMuscle>
				<Millard2012EquilibriumMuscle name="TRP4">
					<!--Minimum allowed value for control signal. Used primarily when solving for control values.-->
					<min_control>0.01</min_control>
					<!--Maximum allowed value for control signal. Used primarily when solving for control values.-->
					<max_control>1</max_control>
					<!--The set of points defining the path of the actuator.-->
					<GeometryPath name="geometrypath">
						<!--The set of points defining the path-->
						<PathPointSet>
							<objects>
								<PathPoint name="DELT2-P2">
									<!--Path to a Component that satisfies the Socket 'parent_frame' of type PhysicalFrame (description: The frame in which this path point is defined.).-->
									<socket_parent_frame>/bodyset/thorax</socket_parent_frame>
									<!--The fixed location of the path point expressed in its parent frame.-->
									<location>-0.115981 -0.10556400000000001 0.00068362499999999999</location>
								</PathPoint>
								<PathPoint name="DELT2-P3">
									<!--Path to a Component that satisfies the Socket 'parent_frame' of type PhysicalFrame (description: The frame in which this path point is defined.).-->
									<socket_parent_frame>/bodyset/scapula</socket_parent_frame>
									<!--The fixed location of the path point expressed in its parent frame.-->
									<location>-0.079191899999999996 -0.0129439 -0.078900100000000001</location>
								</PathPoint>
							</objects>
							<groups />
						</PathPointSet>
						<!--The wrap objects that are associated with this path-->
						<PathWrapSet>
							<objects>
								<PathWrap name="pathwrap">
									<!--A WrapObject that this PathWrap interacts with.-->
									<wrap_object>SpineCyl3</wrap_object>
									<!--The wrapping method used to solve the path around the wrap object.-->
									<method>hybrid</method>
									<!--The range of indices to use to compute the path over the wrap object.-->
									<range>-1 -1</range>
								</PathWrap>
							</objects>
							<groups />
						</PathWrapSet>
						<!--Default appearance attributes for this GeometryPath-->
						<Appearance>
							<!--Flag indicating whether the associated Geometry is visible or hidden.-->
							<visible>true</visible>
							<!--The color, (red, green, blue), [0, 1], used to display the geometry. -->
							<color>0.80000000000000004 0.10000000000000001 0.10000000000000001</color>
						</Appearance>
					</GeometryPath>
					<!--Maximum isometric force that the fibers can generate-->
					<max_isometric_force>557.24345537557701</max_isometric_force>
					<!--Optimal length of the muscle fibers-->
					<optimal_fiber_length>0.12821269837733401</optimal_fiber_length>
					<!--Resting length of the tendon-->
					<tendon_slack_length>0.0050000000000000001</tendon_slack_length>
					<!--Angle between tendon and fibers at optimal fiber length expressed in radians-->
					<pennation_angle_at_optimal>0</pennation_angle_at_optimal>
					<!--Compute muscle dynamics ignoring tendon compliance. Tendon is assumed to be rigid.-->
					<ignore_tendon_compliance>true</ignore_tendon_compliance>
					<!--Activation lower bound.-->
					<minimum_activation>0.01</minimum_activation>
					<!--Active-force-length curve.-->
					<ActiveForceLengthCurve name="TRP4_ActiveForceLengthCurve">
						<!--Minimum value of the active-force-length curve-->
						<minimum_value>0</minimum_value>
					</ActiveForceLengthCurve>
					<!--Force-velocity curve.-->
					<ForceVelocityCurve name="TRP4_ForceVelocityCurve">
						<!--Curve slope at the maximum normalized concentric (shortening) velocity (normalized velocity of -1)-->
						<concentric_slope_at_vmax>0</concentric_slope_at_vmax>
						<!--Curve slope just before reaching concentric_slope_at_vmax-->
						<concentric_slope_near_vmax>0.25</concentric_slope_near_vmax>
						<!--Curve slope at isometric (normalized velocity of 0)-->
						<isometric_slope>5</isometric_slope>
						<!--Curve slope at the maximum normalized eccentric (lengthening) velocity (normalized velocity of 1)-->
						<eccentric_slope_at_vmax>0</eccentric_slope_at_vmax>
						<!--Curve slope just before reaching eccentric_slope_at_vmax-->
						<eccentric_slope_near_vmax>0.14999999999999999</eccentric_slope_near_vmax>
						<!--Curve value at the maximum normalized eccentric contraction velocity-->
						<max_eccentric_velocity_force_multiplier>1.3999999999999999</max_eccentric_velocity_force_multiplier>
					</ForceVelocityCurve>
					<!--Passive-force-length curve.-->
					<FiberForceLengthCurve name="TRP4_FiberForceLengthCurve">
						<!--All properties of this object have their default values.-->
					</FiberForceLengthCurve>
					<!--Tendon-force-length curve.-->
					<TendonForceLengthCurve name="TRP4_TendonForceLengthCurve">
						<!--All properties of this object have their default values.-->
					</TendonForceLengthCurve>
				</Millard2012EquilibriumMuscle>
				<Millard2012EquilibriumMuscle name="RMN">
					<!--Minimum allowed value for control signal. Used primarily when solving for control values.-->
					<min_control>0.01</min_control>
					<!--Maximum allowed value for control signal. Used primarily when solving for control values.-->
					<max_control>1</max_control>
					<!--The set of points defining the path of the actuator.-->
					<GeometryPath name="geometrypath">
						<!--The set of points defining the path-->
						<PathPointSet>
							<objects>
								<PathPoint name="DELT2-P2">
									<!--Path to a Component that satisfies the Socket 'parent_frame' of type PhysicalFrame (description: The frame in which this path point is defined.).-->
									<socket_parent_frame>/bodyset/thorax</socket_parent_frame>
									<!--The fixed location of the path point expressed in its parent frame.-->
									<location>-0.063 0.055961700000000003 0.0030000000000000001</location>
								</PathPoint>
								<PathPoint name="DELT2-P3">
									<!--Path to a Component that satisfies the Socket 'parent_frame' of type PhysicalFrame (description: The frame in which this path point is defined.).-->
									<socket_parent_frame>/bodyset/scapula</socket_parent_frame>
									<!--The fixed location of the path point expressed in its parent frame.-->
									<location>-0.079057000000000002 -0.0131532 -0.100259</location>
								</PathPoint>
							</objects>
							<groups />
						</PathPointSet>
						<!--The wrap objects that are associated with this path-->
						<PathWrapSet>
							<objects>
								<PathWrap name="pathwrap">
									<!--A WrapObject that this PathWrap interacts with.-->
									<wrap_object>SpineCyl2</wrap_object>
								</PathWrap>
							</objects>
							<groups />
						</PathWrapSet>
						<!--Default appearance attributes for this GeometryPath-->
						<Appearance>
							<!--Flag indicating whether the associated Geometry is visible or hidden.-->
							<visible>true</visible>
							<!--The color, (red, green, blue), [0, 1], used to display the geometry. -->
							<color>0.80000000000000004 0.10000000000000001 0.10000000000000001</color>
						</Appearance>
					</GeometryPath>
					<!--Maximum isometric force that the fibers can generate-->
					<max_isometric_force>301.61706145578802</max_isometric_force>
					<!--Optimal length of the muscle fibers-->
					<optimal_fiber_length>0.107281716756964</optimal_fiber_length>
					<!--Resting length of the tendon-->
					<tendon_slack_length>0.022972763566619502</tendon_slack_length>
					<!--Angle between tendon and fibers at optimal fiber length expressed in radians-->
					<pennation_angle_at_optimal>0</pennation_angle_at_optimal>
					<!--Compute muscle dynamics ignoring tendon compliance. Tendon is assumed to be rigid.-->
					<ignore_tendon_compliance>true</ignore_tendon_compliance>
					<!--Activation lower bound.-->
					<minimum_activation>0.01</minimum_activation>
					<!--Active-force-length curve.-->
					<ActiveForceLengthCurve name="RMN_ActiveForceLengthCurve">
						<!--Minimum value of the active-force-length curve-->
						<minimum_value>0</minimum_value>
					</ActiveForceLengthCurve>
					<!--Force-velocity curve.-->
					<ForceVelocityCurve name="RMN_ForceVelocityCurve">
						<!--Curve slope at the maximum normalized concentric (shortening) velocity (normalized velocity of -1)-->
						<concentric_slope_at_vmax>0</concentric_slope_at_vmax>
						<!--Curve slope just before reaching concentric_slope_at_vmax-->
						<concentric_slope_near_vmax>0.25</concentric_slope_near_vmax>
						<!--Curve slope at isometric (normalized velocity of 0)-->
						<isometric_slope>5</isometric_slope>
						<!--Curve slope at the maximum normalized eccentric (lengthening) velocity (normalized velocity of 1)-->
						<eccentric_slope_at_vmax>0</eccentric_slope_at_vmax>
						<!--Curve slope just before reaching eccentric_slope_at_vmax-->
						<eccentric_slope_near_vmax>0.14999999999999999</eccentric_slope_near_vmax>
						<!--Curve value at the maximum normalized eccentric contraction velocity-->
						<max_eccentric_velocity_force_multiplier>1.3999999999999999</max_eccentric_velocity_force_multiplier>
					</ForceVelocityCurve>
					<!--Passive-force-length curve.-->
					<FiberForceLengthCurve name="RMN_FiberForceLengthCurve">
						<!--All properties of this object have their default values.-->
					</FiberForceLengthCurve>
					<!--Tendon-force-length curve.-->
					<TendonForceLengthCurve name="RMN_TendonForceLengthCurve">
						<!--All properties of this object have their default values.-->
					</TendonForceLengthCurve>
				</Millard2012EquilibriumMuscle>
				<Millard2012EquilibriumMuscle name="RMJ1">
					<!--Minimum allowed value for control signal. Used primarily when solving for control values.-->
					<min_control>0.01</min_control>
					<!--Maximum allowed value for control signal. Used primarily when solving for control values.-->
					<max_control>1</max_control>
					<!--The set of points defining the path of the actuator.-->
					<GeometryPath name="geometrypath">
						<!--The set of points defining the path-->
						<PathPointSet>
							<objects>
								<PathPoint name="DELT2-P2">
									<!--Path to a Component that satisfies the Socket 'parent_frame' of type PhysicalFrame (description: The frame in which this path point is defined.).-->
									<socket_parent_frame>/bodyset/thorax</socket_parent_frame>
									<!--The fixed location of the path point expressed in its parent frame.-->
									<location>-0.079058900000000001 0.0094400400000000002 0.00143378</location>
								</PathPoint>
								<PathPoint name="DELT2-P3">
									<!--Path to a Component that satisfies the Socket 'parent_frame' of type PhysicalFrame (description: The frame in which this path point is defined.).-->
									<socket_parent_frame>/bodyset/scapula</socket_parent_frame>
									<!--The fixed location of the path point expressed in its parent frame.-->
									<location>-0.0903423 -0.042264400000000001 -0.10417800000000001</location>
								</PathPoint>
							</objects>
							<groups />
						</PathPointSet>
						<!--The wrap objects that are associated with this path-->
						<PathWrapSet>
							<objects>
								<PathWrap name="pathwrap">
									<!--A WrapObject that this PathWrap interacts with.-->
									<wrap_object>SpineCyl3</wrap_object>
								</PathWrap>
							</objects>
							<groups />
						</PathWrapSet>
						<!--Default appearance attributes for this GeometryPath-->
						<Appearance>
							<!--Flag indicating whether the associated Geometry is visible or hidden.-->
							<visible>true</visible>
							<!--The color, (red, green, blue), [0, 1], used to display the geometry. -->
							<color>0.80000000000000004 0.10000000000000001 0.10000000000000001</color>
						</Appearance>
					</GeometryPath>
					<!--Maximum isometric force that the fibers can generate-->
					<max_isometric_force>185.935898822876</max_isometric_force>
					<!--Optimal length of the muscle fibers-->
					<optimal_fiber_length>0.088551225290818103</optimal_fiber_length>
					<!--Resting length of the tendon-->
					<tendon_slack_length>0.0243830278041587</tendon_slack_length>
					<!--Angle between tendon and fibers at optimal fiber length expressed in radians-->
					<pennation_angle_at_optimal>0</pennation_angle_at_optimal>
					<!--Compute muscle dynamics ignoring tendon compliance. Tendon is assumed to be rigid.-->
					<ignore_tendon_compliance>true</ignore_tendon_compliance>
					<!--Activation lower bound.-->
					<minimum_activation>0.01</minimum_activation>
					<!--Active-force-length curve.-->
					<ActiveForceLengthCurve name="RMJ1_ActiveForceLengthCurve">
						<!--Minimum value of the active-force-length curve-->
						<minimum_value>0</minimum_value>
					</ActiveForceLengthCurve>
					<!--Force-velocity curve.-->
					<ForceVelocityCurve name="RMJ1_ForceVelocityCurve">
						<!--Curve slope at the maximum normalized concentric (shortening) velocity (normalized velocity of -1)-->
						<concentric_slope_at_vmax>0</concentric_slope_at_vmax>
						<!--Curve slope just before reaching concentric_slope_at_vmax-->
						<concentric_slope_near_vmax>0.25</concentric_slope_near_vmax>
						<!--Curve slope at isometric (normalized velocity of 0)-->
						<isometric_slope>5</isometric_slope>
						<!--Curve slope at the maximum normalized eccentric (lengthening) velocity (normalized velocity of 1)-->
						<eccentric_slope_at_vmax>0</eccentric_slope_at_vmax>
						<!--Curve slope just before reaching eccentric_slope_at_vmax-->
						<eccentric_slope_near_vmax>0.14999999999999999</eccentric_slope_near_vmax>
						<!--Curve value at the maximum normalized eccentric contraction velocity-->
						<max_eccentric_velocity_force_multiplier>1.3999999999999999</max_eccentric_velocity_force_multiplier>
					</ForceVelocityCurve>
					<!--Passive-force-length curve.-->
					<FiberForceLengthCurve name="RMJ1_FiberForceLengthCurve">
						<!--All properties of this object have their default values.-->
					</FiberForceLengthCurve>
					<!--Tendon-force-length curve.-->
					<TendonForceLengthCurve name="RMJ1_TendonForceLengthCurve">
						<!--All properties of this object have their default values.-->
					</TendonForceLengthCurve>
				</Millard2012EquilibriumMuscle>
				<Millard2012EquilibriumMuscle name="RMJ2">
					<!--Minimum allowed value for control signal. Used primarily when solving for control values.-->
					<min_control>0.01</min_control>
					<!--Maximum allowed value for control signal. Used primarily when solving for control values.-->
					<max_control>1</max_control>
					<!--The set of points defining the path of the actuator.-->
					<GeometryPath name="geometrypath">
						<!--The set of points defining the path-->
						<PathPointSet>
							<objects>
								<PathPoint name="DELT2-P2">
									<!--Path to a Component that satisfies the Socket 'parent_frame' of type PhysicalFrame (description: The frame in which this path point is defined.).-->
									<socket_parent_frame>/bodyset/thorax</socket_parent_frame>
									<!--The fixed location of the path point expressed in its parent frame.-->
									<location>-0.086999999999999994 -0.025000000000000001 0.00143378</location>
								</PathPoint>
								<PathPoint name="DELT2-P3">
									<!--Path to a Component that satisfies the Socket 'parent_frame' of type PhysicalFrame (description: The frame in which this path point is defined.).-->
									<socket_parent_frame>/bodyset/scapula</socket_parent_frame>
									<!--The fixed location of the path point expressed in its parent frame.-->
									<location>-0.10000000000000001 -0.099000000000000005 -0.097000000000000003</location>
								</PathPoint>
							</objects>
							<groups />
						</PathPointSet>
						<!--The wrap objects that are associated with this path-->
						<PathWrapSet>
							<objects>
								<PathWrap name="pathwrap">
									<!--A WrapObject that this PathWrap interacts with.-->
									<wrap_object>SpineCyl3</wrap_object>
								</PathWrap>
							</objects>
							<groups />
						</PathWrapSet>
						<!--Default appearance attributes for this GeometryPath-->
						<Appearance>
							<!--Flag indicating whether the associated Geometry is visible or hidden.-->
							<visible>true</visible>
							<!--The color, (red, green, blue), [0, 1], used to display the geometry. -->
							<color>0.80000000000000004 0.10000000000000001 0.10000000000000001</color>
						</Appearance>
					</GeometryPath>
					<!--Maximum isometric force that the fibers can generate-->
					<max_isometric_force>111.570078855478</max_isometric_force>
					<!--Optimal length of the muscle fibers-->
					<optimal_fiber_length>0.088164369307576401</optimal_fiber_length>
					<!--Resting length of the tendon-->
					<tendon_slack_length>0.045992654082934598</tendon_slack_length>
					<!--Angle between tendon and fibers at optimal fiber length expressed in radians-->
					<pennation_angle_at_optimal>0</pennation_angle_at_optimal>
					<!--Compute muscle dynamics ignoring tendon compliance. Tendon is assumed to be rigid.-->
					<ignore_tendon_compliance>true</ignore_tendon_compliance>
					<!--Activation lower bound.-->
					<minimum_activation>0.01</minimum_activation>
					<!--Active-force-length curve.-->
					<ActiveForceLengthCurve name="RMJ2_ActiveForceLengthCurve">
						<!--Minimum value of the active-force-length curve-->
						<minimum_value>0</minimum_value>
					</ActiveForceLengthCurve>
					<!--Force-velocity curve.-->
					<ForceVelocityCurve name="RMJ2_ForceVelocityCurve">
						<!--Curve slope at the maximum normalized concentric (shortening) velocity (normalized velocity of -1)-->
						<concentric_slope_at_vmax>0</concentric_slope_at_vmax>
						<!--Curve slope just before reaching concentric_slope_at_vmax-->
						<concentric_slope_near_vmax>0.25</concentric_slope_near_vmax>
						<!--Curve slope at isometric (normalized velocity of 0)-->
						<isometric_slope>5</isometric_slope>
						<!--Curve slope at the maximum normalized eccentric (lengthening) velocity (normalized velocity of 1)-->
						<eccentric_slope_at_vmax>0</eccentric_slope_at_vmax>
						<!--Curve slope just before reaching eccentric_slope_at_vmax-->
						<eccentric_slope_near_vmax>0.14999999999999999</eccentric_slope_near_vmax>
						<!--Curve value at the maximum normalized eccentric contraction velocity-->
						<max_eccentric_velocity_force_multiplier>1.3999999999999999</max_eccentric_velocity_force_multiplier>
					</ForceVelocityCurve>
					<!--Passive-force-length curve.-->
					<FiberForceLengthCurve name="RMJ2_FiberForceLengthCurve">
						<!--All properties of this object have their default values.-->
					</FiberForceLengthCurve>
					<!--Tendon-force-length curve.-->
					<TendonForceLengthCurve name="RMJ2_TendonForceLengthCurve">
						<!--All properties of this object have their default values.-->
					</TendonForceLengthCurve>
				</Millard2012EquilibriumMuscle>
				<Millard2012EquilibriumMuscle name="SRA1">
					<!--Minimum allowed value for control signal. Used primarily when solving for control values.-->
					<min_control>0.01</min_control>
					<!--Maximum allowed value for control signal. Used primarily when solving for control values.-->
					<max_control>1</max_control>
					<!--The set of points defining the path of the actuator.-->
					<GeometryPath name="geometrypath">
						<!--The set of points defining the path-->
						<PathPointSet>
							<objects>
								<PathPoint name="DELT2-P2">
									<!--Path to a Component that satisfies the Socket 'parent_frame' of type PhysicalFrame (description: The frame in which this path point is defined.).-->
									<socket_parent_frame>/bodyset/thorax</socket_parent_frame>
									<!--The fixed location of the path point expressed in its parent frame.-->
									<location>-0.00094403100000000002 -0.056166300000000002 0.11981899999999999</location>
								</PathPoint>
								<PathPoint name="DELT2-P3">
									<!--Path to a Component that satisfies the Socket 'parent_frame' of type PhysicalFrame (description: The frame in which this path point is defined.).-->
									<socket_parent_frame>/bodyset/scapula</socket_parent_frame>
									<!--The fixed location of the path point expressed in its parent frame.-->
									<location>-0.087849800000000006 -0.047246499999999997 -0.098575599999999999</location>
								</PathPoint>
							</objects>
							<groups />
						</PathPointSet>
						<!--The wrap objects that are associated with this path-->
						<PathWrapSet>
							<objects>
								<PathWrap name="pathwrap">
									<!--A WrapObject that this PathWrap interacts with.-->
									<wrap_object>ThoraxSRA</wrap_object>
									<!--The wrapping method used to solve the path around the wrap object.-->
									<method>hybrid</method>
								</PathWrap>
							</objects>
							<groups />
						</PathWrapSet>
						<!--Default appearance attributes for this GeometryPath-->
						<Appearance>
							<!--Flag indicating whether the associated Geometry is visible or hidden.-->
							<visible>true</visible>
							<!--The color, (red, green, blue), [0, 1], used to display the geometry. -->
							<color>0.80000000000000004 0.10000000000000001 0.10000000000000001</color>
						</Appearance>
					</GeometryPath>
					<!--Maximum isometric force that the fibers can generate-->
					<max_isometric_force>365.11775335508798</max_isometric_force>
					<!--Optimal length of the muscle fibers-->
					<optimal_fiber_length>0.085208971945709394</optimal_fiber_length>
					<!--Resting length of the tendon-->
					<tendon_slack_length>0.069800619792921903</tendon_slack_length>
					<!--Angle between tendon and fibers at optimal fiber length expressed in radians-->
					<pennation_angle_at_optimal>0</pennation_angle_at_optimal>
					<!--Compute muscle dynamics ignoring tendon compliance. Tendon is assumed to be rigid.-->
					<ignore_tendon_compliance>true</ignore_tendon_compliance>
					<!--Activation lower bound.-->
					<minimum_activation>0.01</minimum_activation>
					<!--Active-force-length curve.-->
					<ActiveForceLengthCurve name="SRA1_ActiveForceLengthCurve">
						<!--Minimum value of the active-force-length curve-->
						<minimum_value>0</minimum_value>
					</ActiveForceLengthCurve>
					<!--Force-velocity curve.-->
					<ForceVelocityCurve name="SRA1_ForceVelocityCurve">
						<!--Curve slope at the maximum normalized concentric (shortening) velocity (normalized velocity of -1)-->
						<concentric_slope_at_vmax>0</concentric_slope_at_vmax>
						<!--Curve slope just before reaching concentric_slope_at_vmax-->
						<concentric_slope_near_vmax>0.25</concentric_slope_near_vmax>
						<!--Curve slope at isometric (normalized velocity of 0)-->
						<isometric_slope>5</isometric_slope>
						<!--Curve slope at the maximum normalized eccentric (lengthening) velocity (normalized velocity of 1)-->
						<eccentric_slope_at_vmax>0</eccentric_slope_at_vmax>
						<!--Curve slope just before reaching eccentric_slope_at_vmax-->
						<eccentric_slope_near_vmax>0.14999999999999999</eccentric_slope_near_vmax>
						<!--Curve value at the maximum normalized eccentric contraction velocity-->
						<max_eccentric_velocity_force_multiplier>1.3999999999999999</max_eccentric_velocity_force_multiplier>
					</ForceVelocityCurve>
					<!--Passive-force-length curve.-->
					<FiberForceLengthCurve name="SRA1_FiberForceLengthCurve">
						<!--All properties of this object have their default values.-->
					</FiberForceLengthCurve>
					<!--Tendon-force-length curve.-->
					<TendonForceLengthCurve name="SRA1_TendonForceLengthCurve">
						<!--All properties of this object have their default values.-->
					</TendonForceLengthCurve>
				</Millard2012EquilibriumMuscle>
				<Millard2012EquilibriumMuscle name="SRA2">
					<!--Minimum allowed value for control signal. Used primarily when solving for control values.-->
					<min_control>0.01</min_control>
					<!--Maximum allowed value for control signal. Used primarily when solving for control values.-->
					<max_control>1</max_control>
					<!--The set of points defining the path of the actuator.-->
					<GeometryPath name="geometrypath">
						<!--The set of points defining the path-->
						<PathPointSet>
							<objects>
								<PathPoint name="DELT2-P2">
									<!--Path to a Component that satisfies the Socket 'parent_frame' of type PhysicalFrame (description: The frame in which this path point is defined.).-->
									<socket_parent_frame>/bodyset/thorax</socket_parent_frame>
									<!--The fixed location of the path point expressed in its parent frame.-->
									<location>-0.00062592300000000002 -0.102011 0.137825</location>
								</PathPoint>
								<PathPoint name="DELT2-P3">
									<!--Path to a Component that satisfies the Socket 'parent_frame' of type PhysicalFrame (description: The frame in which this path point is defined.).-->
									<socket_parent_frame>/bodyset/scapula</socket_parent_frame>
									<!--The fixed location of the path point expressed in its parent frame.-->
									<location>-0.093100100000000005 -0.062290100000000001 -0.098518300000000003</location>
								</PathPoint>
							</objects>
							<groups />
						</PathPointSet>
						<!--The wrap objects that are associated with this path-->
						<PathWrapSet>
							<objects>
								<PathWrap name="pathwrap">
									<!--A WrapObject that this PathWrap interacts with.-->
									<wrap_object>ThoraxSRA</wrap_object>
									<!--The wrapping method used to solve the path around the wrap object.-->
									<method>hybrid</method>
								</PathWrap>
							</objects>
							<groups />
						</PathWrapSet>
						<!--Default appearance attributes for this GeometryPath-->
						<Appearance>
							<!--Flag indicating whether the associated Geometry is visible or hidden.-->
							<visible>true</visible>
							<!--The color, (red, green, blue), [0, 1], used to display the geometry. -->
							<color>0.80000000000000004 0.10000000000000001 0.10000000000000001</color>
						</Appearance>
					</GeometryPath>
					<!--Maximum isometric force that the fibers can generate-->
					<max_isometric_force>179.96260532400399</max_isometric_force>
					<!--Optimal length of the muscle fibers-->
					<optimal_fiber_length>0.12805647309622101</optimal_fiber_length>
					<!--Resting length of the tendon-->
					<tendon_slack_length>0.042098719661392399</tendon_slack_length>
					<!--Angle between tendon and fibers at optimal fiber length expressed in radians-->
					<pennation_angle_at_optimal>0</pennation_angle_at_optimal>
					<!--Compute muscle dynamics ignoring tendon compliance. Tendon is assumed to be rigid.-->
					<ignore_tendon_compliance>true</ignore_tendon_compliance>
					<!--Activation lower bound.-->
					<minimum_activation>0.01</minimum_activation>
					<!--Active-force-length curve.-->
					<ActiveForceLengthCurve name="SRA2_ActiveForceLengthCurve">
						<!--Minimum value of the active-force-length curve-->
						<minimum_value>0</minimum_value>
					</ActiveForceLengthCurve>
					<!--Force-velocity curve.-->
					<ForceVelocityCurve name="SRA2_ForceVelocityCurve">
						<!--Curve slope at the maximum normalized concentric (shortening) velocity (normalized velocity of -1)-->
						<concentric_slope_at_vmax>0</concentric_slope_at_vmax>
						<!--Curve slope just before reaching concentric_slope_at_vmax-->
						<concentric_slope_near_vmax>0.25</concentric_slope_near_vmax>
						<!--Curve slope at isometric (normalized velocity of 0)-->
						<isometric_slope>5</isometric_slope>
						<!--Curve slope at the maximum normalized eccentric (lengthening) velocity (normalized velocity of 1)-->
						<eccentric_slope_at_vmax>0</eccentric_slope_at_vmax>
						<!--Curve slope just before reaching eccentric_slope_at_vmax-->
						<eccentric_slope_near_vmax>0.14999999999999999</eccentric_slope_near_vmax>
						<!--Curve value at the maximum normalized eccentric contraction velocity-->
						<max_eccentric_velocity_force_multiplier>1.3999999999999999</max_eccentric_velocity_force_multiplier>
					</ForceVelocityCurve>
					<!--Passive-force-length curve.-->
					<FiberForceLengthCurve name="SRA2_FiberForceLengthCurve">
						<!--All properties of this object have their default values.-->
					</FiberForceLengthCurve>
					<!--Tendon-force-length curve.-->
					<TendonForceLengthCurve name="SRA2_TendonForceLengthCurve">
						<!--All properties of this object have their default values.-->
					</TendonForceLengthCurve>
				</Millard2012EquilibriumMuscle>
				<Millard2012EquilibriumMuscle name="SRA3">
					<!--Minimum allowed value for control signal. Used primarily when solving for control values.-->
					<min_control>0.01</min_control>
					<!--Maximum allowed value for control signal. Used primarily when solving for control values.-->
					<max_control>1</max_control>
					<!--The set of points defining the path of the actuator.-->
					<GeometryPath name="geometrypath">
						<!--The set of points defining the path-->
						<PathPointSet>
							<objects>
								<PathPoint name="DELT2-P2">
									<!--Path to a Component that satisfies the Socket 'parent_frame' of type PhysicalFrame (description: The frame in which this path point is defined.).-->
									<socket_parent_frame>/bodyset/thorax</socket_parent_frame>
									<!--The fixed location of the path point expressed in its parent frame.-->
									<location>-0.011373400000000001 -0.16181699999999999 0.148868</location>
								</PathPoint>
								<PathPoint name="DELT2-P3">
									<!--Path to a Component that satisfies the Socket 'parent_frame' of type PhysicalFrame (description: The frame in which this path point is defined.).-->
									<socket_parent_frame>/bodyset/scapula</socket_parent_frame>
									<!--The fixed location of the path point expressed in its parent frame.-->
									<location>-0.096883499999999997 -0.077418799999999996 -0.098242399999999994</location>
								</PathPoint>
							</objects>
							<groups />
						</PathPointSet>
						<!--The wrap objects that are associated with this path-->
						<PathWrapSet>
							<objects>
								<PathWrap name="pathwrap">
									<!--A WrapObject that this PathWrap interacts with.-->
									<wrap_object>ThoraxSRA2</wrap_object>
									<!--The wrapping method used to solve the path around the wrap object.-->
									<method>hybrid</method>
								</PathWrap>
							</objects>
							<groups />
						</PathWrapSet>
						<!--Default appearance attributes for this GeometryPath-->
						<Appearance>
							<!--Flag indicating whether the associated Geometry is visible or hidden.-->
							<visible>true</visible>
							<!--The color, (red, green, blue), [0, 1], used to display the geometry. -->
							<color>0.80000000000000004 0.10000000000000001 0.10000000000000001</color>
						</Appearance>
					</GeometryPath>
					<!--Maximum isometric force that the fibers can generate-->
					<max_isometric_force>377.92166433725902</max_isometric_force>
					<!--Optimal length of the muscle fibers-->
					<optimal_fiber_length>0.133140371515546</optimal_fiber_length>
					<!--Resting length of the tendon-->
					<tendon_slack_length>0.0087584648393928804</tendon_slack_length>
					<!--Angle between tendon and fibers at optimal fiber length expressed in radians-->
					<pennation_angle_at_optimal>0</pennation_angle_at_optimal>
					<!--Compute muscle dynamics ignoring tendon compliance. Tendon is assumed to be rigid.-->
					<ignore_tendon_compliance>true</ignore_tendon_compliance>
					<!--Activation lower bound.-->
					<minimum_activation>0.01</minimum_activation>
					<!--Active-force-length curve.-->
					<ActiveForceLengthCurve name="SRA3_ActiveForceLengthCurve">
						<!--Minimum value of the active-force-length curve-->
						<minimum_value>0</minimum_value>
					</ActiveForceLengthCurve>
					<!--Force-velocity curve.-->
					<ForceVelocityCurve name="SRA3_ForceVelocityCurve">
						<!--Curve slope at the maximum normalized concentric (shortening) velocity (normalized velocity of -1)-->
						<concentric_slope_at_vmax>0</concentric_slope_at_vmax>
						<!--Curve slope just before reaching concentric_slope_at_vmax-->
						<concentric_slope_near_vmax>0.25</concentric_slope_near_vmax>
						<!--Curve slope at isometric (normalized velocity of 0)-->
						<isometric_slope>5</isometric_slope>
						<!--Curve slope at the maximum normalized eccentric (lengthening) velocity (normalized velocity of 1)-->
						<eccentric_slope_at_vmax>0</eccentric_slope_at_vmax>
						<!--Curve slope just before reaching eccentric_slope_at_vmax-->
						<eccentric_slope_near_vmax>0.14999999999999999</eccentric_slope_near_vmax>
						<!--Curve value at the maximum normalized eccentric contraction velocity-->
						<max_eccentric_velocity_force_multiplier>1.3999999999999999</max_eccentric_velocity_force_multiplier>
					</ForceVelocityCurve>
					<!--Passive-force-length curve.-->
					<FiberForceLengthCurve name="SRA3_FiberForceLengthCurve">
						<!--All properties of this object have their default values.-->
					</FiberForceLengthCurve>
					<!--Tendon-force-length curve.-->
					<TendonForceLengthCurve name="SRA3_TendonForceLengthCurve">
						<!--All properties of this object have their default values.-->
					</TendonForceLengthCurve>
				</Millard2012EquilibriumMuscle>
				<Millard2012EquilibriumMuscle name="SBCL">
					<!--Minimum allowed value for control signal. Used primarily when solving for control values.-->
					<min_control>0.01</min_control>
					<!--Maximum allowed value for control signal. Used primarily when solving for control values.-->
					<max_control>1</max_control>
					<!--The set of points defining the path of the actuator.-->
					<GeometryPath name="geometrypath">
						<!--The set of points defining the path-->
						<PathPointSet>
							<objects>
								<PathPoint name="DELT2-P2">
									<!--Path to a Component that satisfies the Socket 'parent_frame' of type PhysicalFrame (description: The frame in which this path point is defined.).-->
									<socket_parent_frame>/bodyset/thorax</socket_parent_frame>
									<!--The fixed location of the path point expressed in its parent frame.-->
									<location>-0.000927862 -0.013199000000000001 0.0391262</location>
								</PathPoint>
								<PathPoint name="DELT2-P3">
									<!--Path to a Component that satisfies the Socket 'parent_frame' of type PhysicalFrame (description: The frame in which this path point is defined.).-->
									<socket_parent_frame>/bodyset/clavicle</socket_parent_frame>
									<!--The fixed location of the path point expressed in its parent frame.-->
									<location>-0.0157477 0.0090854600000000001 0.075709299999999993</location>
								</PathPoint>
							</objects>
							<groups />
						</PathPointSet>
						<!--The wrap objects that are associated with this path-->
						<PathWrapSet>
							<objects />
							<groups />
						</PathWrapSet>
						<!--Default appearance attributes for this GeometryPath-->
						<Appearance>
							<!--Flag indicating whether the associated Geometry is visible or hidden.-->
							<visible>true</visible>
							<!--The color, (red, green, blue), [0, 1], used to display the geometry. -->
							<color>0.80000000000000004 0.10000000000000001 0.10000000000000001</color>
						</Appearance>
					</GeometryPath>
					<!--Maximum isometric force that the fibers can generate-->
					<max_isometric_force>195.80764894274199</max_isometric_force>
					<!--Optimal length of the muscle fibers-->
					<optimal_fiber_length>0.024138147074363799</optimal_fiber_length>
					<!--Resting length of the tendon-->
					<tendon_slack_length>0.044010927309290501</tendon_slack_length>
					<!--Angle between tendon and fibers at optimal fiber length expressed in radians-->
					<pennation_angle_at_optimal>0</pennation_angle_at_optimal>
					<!--Compute muscle dynamics ignoring tendon compliance. Tendon is assumed to be rigid.-->
					<ignore_tendon_compliance>true</ignore_tendon_compliance>
					<!--Activation lower bound.-->
					<minimum_activation>0.01</minimum_activation>
					<!--Active-force-length curve.-->
					<ActiveForceLengthCurve name="SBCL_ActiveForceLengthCurve">
						<!--Minimum value of the active-force-length curve-->
						<minimum_value>0</minimum_value>
					</ActiveForceLengthCurve>
					<!--Force-velocity curve.-->
					<ForceVelocityCurve name="SBCL_ForceVelocityCurve">
						<!--Curve slope at the maximum normalized concentric (shortening) velocity (normalized velocity of -1)-->
						<concentric_slope_at_vmax>0</concentric_slope_at_vmax>
						<!--Curve slope just before reaching concentric_slope_at_vmax-->
						<concentric_slope_near_vmax>0.25</concentric_slope_near_vmax>
						<!--Curve slope at isometric (normalized velocity of 0)-->
						<isometric_slope>5</isometric_slope>
						<!--Curve slope at the maximum normalized eccentric (lengthening) velocity (normalized velocity of 1)-->
						<eccentric_slope_at_vmax>0</eccentric_slope_at_vmax>
						<!--Curve slope just before reaching eccentric_slope_at_vmax-->
						<eccentric_slope_near_vmax>0.14999999999999999</eccentric_slope_near_vmax>
						<!--Curve value at the maximum normalized eccentric contraction velocity-->
						<max_eccentric_velocity_force_multiplier>1.3999999999999999</max_eccentric_velocity_force_multiplier>
					</ForceVelocityCurve>
					<!--Passive-force-length curve.-->
					<FiberForceLengthCurve name="SBCL_FiberForceLengthCurve">
						<!--All properties of this object have their default values.-->
					</FiberForceLengthCurve>
					<!--Tendon-force-length curve.-->
					<TendonForceLengthCurve name="SBCL_TendonForceLengthCurve">
						<!--All properties of this object have their default values.-->
					</TendonForceLengthCurve>
				</Millard2012EquilibriumMuscle>
				<Millard2012EquilibriumMuscle name="PMN">
					<!--Minimum allowed value for control signal. Used primarily when solving for control values.-->
					<min_control>0.01</min_control>
					<!--Maximum allowed value for control signal. Used primarily when solving for control values.-->
					<max_control>1</max_control>
					<!--The set of points defining the path of the actuator.-->
					<GeometryPath name="geometrypath">
						<!--The set of points defining the path-->
						<PathPointSet>
							<objects>
								<PathPoint name="PMN-P1">
									<!--Path to a Component that satisfies the Socket 'parent_frame' of type PhysicalFrame (description: The frame in which this path point is defined.).-->
									<socket_parent_frame>/bodyset/scapula</socket_parent_frame>
									<!--The fixed location of the path point expressed in its parent frame.-->
									<location>0.012 -0.041270000000000001 -0.026519999999999998</location>
								</PathPoint>
								<PathPoint name="PMN-P2">
									<!--Path to a Component that satisfies the Socket 'parent_frame' of type PhysicalFrame (description: The frame in which this path point is defined.).-->
									<socket_parent_frame>/bodyset/thorax</socket_parent_frame>
									<!--The fixed location of the path point expressed in its parent frame.-->
									<location>0.032445000000000002 -0.075078199999999998 0.0894181</location>
								</PathPoint>
							</objects>
							<groups />
						</PathPointSet>
						<!--Default appearance attributes for this GeometryPath-->
						<Appearance>
							<!--Flag indicating whether the associated Geometry is visible or hidden.-->
							<visible>true</visible>
							<!--The color, (red, green, blue), [0, 1], used to display the geometry. -->
							<color>0.80000000000000004 0.10000000000000001 0.10000000000000001</color>
						</Appearance>
					</GeometryPath>
					<!--Maximum isometric force that the fibers can generate-->
					<max_isometric_force>218.72293530659101</max_isometric_force>
					<!--Optimal length of the muscle fibers-->
					<optimal_fiber_length>0.11506965743681</optimal_fiber_length>
					<!--Resting length of the tendon-->
					<tendon_slack_length>0.0050000000000000001</tendon_slack_length>
					<!--Angle between tendon and fibers at optimal fiber length expressed in radians-->
					<pennation_angle_at_optimal>0</pennation_angle_at_optimal>
					<!--Compute muscle dynamics ignoring tendon compliance. Tendon is assumed to be rigid.-->
					<ignore_tendon_compliance>true</ignore_tendon_compliance>
					<!--Activation lower bound.-->
					<minimum_activation>0.01</minimum_activation>
					<!--Active-force-length curve.-->
					<ActiveForceLengthCurve name="PMN_ActiveForceLengthCurve">
						<!--Minimum value of the active-force-length curve-->
						<minimum_value>0</minimum_value>
					</ActiveForceLengthCurve>
					<!--Force-velocity curve.-->
					<ForceVelocityCurve name="PMN_ForceVelocityCurve">
						<!--Curve slope at the maximum normalized concentric (shortening) velocity (normalized velocity of -1)-->
						<concentric_slope_at_vmax>0</concentric_slope_at_vmax>
						<!--Curve slope just before reaching concentric_slope_at_vmax-->
						<concentric_slope_near_vmax>0.25</concentric_slope_near_vmax>
						<!--Curve slope at isometric (normalized velocity of 0)-->
						<isometric_slope>5</isometric_slope>
						<!--Curve slope at the maximum normalized eccentric (lengthening) velocity (normalized velocity of 1)-->
						<eccentric_slope_at_vmax>0</eccentric_slope_at_vmax>
						<!--Curve slope just before reaching eccentric_slope_at_vmax-->
						<eccentric_slope_near_vmax>0.14999999999999999</eccentric_slope_near_vmax>
						<!--Curve value at the maximum normalized eccentric contraction velocity-->
						<max_eccentric_velocity_force_multiplier>1.3999999999999999</max_eccentric_velocity_force_multiplier>
					</ForceVelocityCurve>
					<!--Passive-force-length curve.-->
					<FiberForceLengthCurve name="PMN_FiberForceLengthCurve">
						<!--All properties of this object have their default values.-->
					</FiberForceLengthCurve>
					<!--Tendon-force-length curve.-->
					<TendonForceLengthCurve name="PMN_TendonForceLengthCurve">
						<!--All properties of this object have their default values.-->
					</TendonForceLengthCurve>
				</Millard2012EquilibriumMuscle>
				<Millard2012EquilibriumMuscle name="DELT1">
					<!--Minimum allowed value for control signal. Used primarily when solving for control values.-->
					<min_control>0.01</min_control>
					<!--Maximum allowed value for control signal. Used primarily when solving for control values.-->
					<max_control>1</max_control>
					<!--The set of points defining the path of the actuator.-->
					<GeometryPath name="geometrypath">
						<!--The set of points defining the path-->
						<PathPointSet>
							<objects>
								<PathPoint name="DELT1-P1">
									<!--Path to a Component that satisfies the Socket 'parent_frame' of type PhysicalFrame (description: The frame in which this path point is defined.).-->
									<socket_parent_frame>/bodyset/humerus</socket_parent_frame>
									<!--The fixed location of the path point expressed in its parent frame.-->
									<location>0.0045591099999999999 -0.103949 0.0077551599999999997</location>
								</PathPoint>
								<PathPoint name="DELT1-P3">
									<!--Path to a Component that satisfies the Socket 'parent_frame' of type PhysicalFrame (description: The frame in which this path point is defined.).-->
									<socket_parent_frame>/bodyset/clavicle</socket_parent_frame>
									<!--The fixed location of the path point expressed in its parent frame.-->
									<location>-0.0023067399999999998 0.031505100000000001 0.13061800000000001</location>
								</PathPoint>
								<PathPoint name="DELT1-P4">
									<!--Path to a Component that satisfies the Socket 'parent_frame' of type PhysicalFrame (description: The frame in which this path point is defined.).-->
									<socket_parent_frame>/bodyset/clavicle</socket_parent_frame>
									<!--The fixed location of the path point expressed in its parent frame.-->
									<location>-0.024168499999999999 0.019284200000000001 0.099015000000000006</location>
								</PathPoint>
							</objects>
							<groups />
						</PathPointSet>
						<!--The wrap objects that are associated with this path-->
						<PathWrapSet>
							<objects />
							<groups />
						</PathWrapSet>
						<!--Default appearance attributes for this GeometryPath-->
						<Appearance>
							<!--Flag indicating whether the associated Geometry is visible or hidden.-->
							<visible>true</visible>
							<!--The color, (red, green, blue), [0, 1], used to display the geometry. -->
							<color>0.80000000000000004 0.10000000000000001 0.10000000000000001</color>
						</Appearance>
					</GeometryPath>
					<!--Maximum isometric force that the fibers can generate-->
					<max_isometric_force>556.79999999999995</max_isometric_force>
					<!--Optimal length of the muscle fibers-->
					<optimal_fiber_length>0.17519999999999999</optimal_fiber_length>
					<!--Resting length of the tendon-->
					<tendon_slack_length>0.031300000000000001</tendon_slack_length>
					<!--Angle between tendon and fibers at optimal fiber length expressed in radians-->
					<pennation_angle_at_optimal>0.383972435439</pennation_angle_at_optimal>
					<!--Compute muscle dynamics ignoring tendon compliance. Tendon is assumed to be rigid.-->
					<ignore_tendon_compliance>true</ignore_tendon_compliance>
					<!--Activation lower bound.-->
					<minimum_activation>0.01</minimum_activation>
					<!--Active-force-length curve.-->
					<ActiveForceLengthCurve name="DELT1_ActiveForceLengthCurve">
						<!--Minimum value of the active-force-length curve-->
						<minimum_value>0</minimum_value>
					</ActiveForceLengthCurve>
					<!--Force-velocity curve.-->
					<ForceVelocityCurve name="DELT1_ForceVelocityCurve">
						<!--Curve slope at the maximum normalized concentric (shortening) velocity (normalized velocity of -1)-->
						<concentric_slope_at_vmax>0</concentric_slope_at_vmax>
						<!--Curve slope just before reaching concentric_slope_at_vmax-->
						<concentric_slope_near_vmax>0.25</concentric_slope_near_vmax>
						<!--Curve slope at isometric (normalized velocity of 0)-->
						<isometric_slope>5</isometric_slope>
						<!--Curve slope at the maximum normalized eccentric (lengthening) velocity (normalized velocity of 1)-->
						<eccentric_slope_at_vmax>0</eccentric_slope_at_vmax>
						<!--Curve slope just before reaching eccentric_slope_at_vmax-->
						<eccentric_slope_near_vmax>0.14999999999999999</eccentric_slope_near_vmax>
						<!--Curve value at the maximum normalized eccentric contraction velocity-->
						<max_eccentric_velocity_force_multiplier>1.3999999999999999</max_eccentric_velocity_force_multiplier>
					</ForceVelocityCurve>
					<!--Passive-force-length curve.-->
					<FiberForceLengthCurve name="DELT1_FiberForceLengthCurve">
						<!--All properties of this object have their default values.-->
					</FiberForceLengthCurve>
					<!--Tendon-force-length curve.-->
					<TendonForceLengthCurve name="DELT1_TendonForceLengthCurve">
						<!--All properties of this object have their default values.-->
					</TendonForceLengthCurve>
				</Millard2012EquilibriumMuscle>
				<Millard2012EquilibriumMuscle name="DELT2">
					<!--Minimum allowed value for control signal. Used primarily when solving for control values.-->
					<min_control>0.01</min_control>
					<!--Maximum allowed value for control signal. Used primarily when solving for control values.-->
					<max_control>1</max_control>
					<!--The set of points defining the path of the actuator.-->
					<GeometryPath name="geometrypath">
						<!--The set of points defining the path-->
						<PathPointSet>
							<objects>
								<PathPoint name="DELT2-P1">
									<!--Path to a Component that satisfies the Socket 'parent_frame' of type PhysicalFrame (description: The frame in which this path point is defined.).-->
									<socket_parent_frame>/bodyset/humerus</socket_parent_frame>
									<!--The fixed location of the path point expressed in its parent frame.-->
									<location>0.0045591099999999999 -0.103949 0.0077551599999999997</location>
								</PathPoint>
								<PathPoint name="default">
									<!--Path to a Component that satisfies the Socket 'parent_frame' of type PhysicalFrame (description: The frame in which this path point is defined.).-->
									<socket_parent_frame>/bodyset/humerus</socket_parent_frame>
									<!--The fixed location of the path point expressed in its parent frame.-->
									<location>-0.0035002499999999999 -0.057947899999999997 0.0283611</location>
								</PathPoint>
								<PathPoint name="DELT2-P3">
									<!--Path to a Component that satisfies the Socket 'parent_frame' of type PhysicalFrame (description: The frame in which this path point is defined.).-->
									<socket_parent_frame>/bodyset/scapula</socket_parent_frame>
									<!--The fixed location of the path point expressed in its parent frame.-->
									<location>-0.027642099999999999 -0.0048394800000000002 0.018361100000000002</location>
								</PathPoint>
								<PathPoint name="DELT2-P3_0">
									<!--Path to a Component that satisfies the Socket 'parent_frame' of type PhysicalFrame (description: The frame in which this path point is defined.).-->
									<socket_parent_frame>/bodyset/scapula</socket_parent_frame>
									<!--The fixed location of the path point expressed in its parent frame.-->
									<location>-0.027529399999999999 -0.0032022000000000001 0.0014263399999999999</location>
								</PathPoint>
							</objects>
							<groups />
						</PathPointSet>
						<!--The wrap objects that are associated with this path-->
						<PathWrapSet>
							<objects />
							<groups />
						</PathWrapSet>
						<!--Default appearance attributes for this GeometryPath-->
						<Appearance>
							<!--Flag indicating whether the associated Geometry is visible or hidden.-->
							<visible>true</visible>
							<!--The color, (red, green, blue), [0, 1], used to display the geometry. -->
							<color>0.80000000000000004 0.10000000000000001 0.10000000000000001</color>
						</Appearance>
					</GeometryPath>
					<!--Maximum isometric force that the fibers can generate-->
					<max_isometric_force>1098.4000000000001</max_isometric_force>
					<!--Optimal length of the muscle fibers-->
					<optimal_fiber_length>0.1318</optimal_fiber_length>
					<!--Resting length of the tendon-->
					<tendon_slack_length>0.046699999999999998</tendon_slack_length>
					<!--Angle between tendon and fibers at optimal fiber length expressed in radians-->
					<pennation_angle_at_optimal>0.26179938779900003</pennation_angle_at_optimal>
					<!--Compute muscle dynamics ignoring tendon compliance. Tendon is assumed to be rigid.-->
					<ignore_tendon_compliance>true</ignore_tendon_compliance>
					<!--Activation lower bound.-->
					<minimum_activation>0.01</minimum_activation>
					<!--Active-force-length curve.-->
					<ActiveForceLengthCurve name="DELT2_ActiveForceLengthCurve">
						<!--Minimum value of the active-force-length curve-->
						<minimum_value>0</minimum_value>
					</ActiveForceLengthCurve>
					<!--Force-velocity curve.-->
					<ForceVelocityCurve name="DELT2_ForceVelocityCurve">
						<!--Curve slope at the maximum normalized concentric (shortening) velocity (normalized velocity of -1)-->
						<concentric_slope_at_vmax>0</concentric_slope_at_vmax>
						<!--Curve slope just before reaching concentric_slope_at_vmax-->
						<concentric_slope_near_vmax>0.25</concentric_slope_near_vmax>
						<!--Curve slope at isometric (normalized velocity of 0)-->
						<isometric_slope>5</isometric_slope>
						<!--Curve slope at the maximum normalized eccentric (lengthening) velocity (normalized velocity of 1)-->
						<eccentric_slope_at_vmax>0</eccentric_slope_at_vmax>
						<!--Curve slope just before reaching eccentric_slope_at_vmax-->
						<eccentric_slope_near_vmax>0.14999999999999999</eccentric_slope_near_vmax>
						<!--Curve value at the maximum normalized eccentric contraction velocity-->
						<max_eccentric_velocity_force_multiplier>1.3999999999999999</max_eccentric_velocity_force_multiplier>
					</ForceVelocityCurve>
					<!--Passive-force-length curve.-->
					<FiberForceLengthCurve name="DELT2_FiberForceLengthCurve">
						<!--All properties of this object have their default values.-->
					</FiberForceLengthCurve>
					<!--Tendon-force-length curve.-->
					<TendonForceLengthCurve name="DELT2_TendonForceLengthCurve">
						<!--All properties of this object have their default values.-->
					</TendonForceLengthCurve>
				</Millard2012EquilibriumMuscle>
				<Millard2012EquilibriumMuscle name="DELT3">
					<!--Minimum allowed value for control signal. Used primarily when solving for control values.-->
					<min_control>0.01</min_control>
					<!--Maximum allowed value for control signal. Used primarily when solving for control values.-->
					<max_control>1</max_control>
					<!--The set of points defining the path of the actuator.-->
					<GeometryPath name="geometrypath">
						<!--The set of points defining the path-->
						<PathPointSet>
							<objects>
								<PathPoint name="DELT3-P1">
									<!--Path to a Component that satisfies the Socket 'parent_frame' of type PhysicalFrame (description: The frame in which this path point is defined.).-->
									<socket_parent_frame>/bodyset/scapula</socket_parent_frame>
									<!--The fixed location of the path point expressed in its parent frame.-->
									<location>-0.059062499999999997 -0.0015687100000000001 -0.038460599999999998</location>
								</PathPoint>
								<PathPoint name="DELT3-P2">
									<!--Path to a Component that satisfies the Socket 'parent_frame' of type PhysicalFrame (description: The frame in which this path point is defined.).-->
									<socket_parent_frame>/bodyset/scapula</socket_parent_frame>
									<!--The fixed location of the path point expressed in its parent frame.-->
									<location>-0.072188100000000005 -0.023720100000000001 0.0059772799999999997</location>
								</PathPoint>
								<PathPoint name="DELT3-P2_0">
									<!--Path to a Component that satisfies the Socket 'parent_frame' of type PhysicalFrame (description: The frame in which this path point is defined.).-->
									<socket_parent_frame>/bodyset/humerus</socket_parent_frame>
									<!--The fixed location of the path point expressed in its parent frame.-->
									<location>-0.0185845 -0.049702000000000003 0.0059006400000000004</location>
								</PathPoint>
								<PathPoint name="DELT3-P3">
									<!--Path to a Component that satisfies the Socket 'parent_frame' of type PhysicalFrame (description: The frame in which this path point is defined.).-->
									<socket_parent_frame>/bodyset/humerus</socket_parent_frame>
									<!--The fixed location of the path point expressed in its parent frame.-->
									<location>0.0045591099999999999 -0.103949 0.0077551599999999997</location>
								</PathPoint>
							</objects>
							<groups />
						</PathPointSet>
						<!--The wrap objects that are associated with this path-->
						<PathWrapSet>
							<objects />
							<groups />
						</PathWrapSet>
						<!--Default appearance attributes for this GeometryPath-->
						<Appearance>
							<!--Flag indicating whether the associated Geometry is visible or hidden.-->
							<visible>true</visible>
							<!--The color, (red, green, blue), [0, 1], used to display the geometry. -->
							<color>0.80000000000000004 0.10000000000000001 0.10000000000000001</color>
						</Appearance>
					</GeometryPath>
					<!--Maximum isometric force that the fibers can generate-->
					<max_isometric_force>944.70000000000005</max_isometric_force>
					<!--Optimal length of the muscle fibers-->
					<optimal_fiber_length>0.12280000000000001</optimal_fiber_length>
					<!--Resting length of the tendon-->
					<tendon_slack_length>0.097500000000000003</tendon_slack_length>
					<!--Angle between tendon and fibers at optimal fiber length expressed in radians-->
					<pennation_angle_at_optimal>0.31415926535900002</pennation_angle_at_optimal>
					<!--Compute muscle dynamics ignoring tendon compliance. Tendon is assumed to be rigid.-->
					<ignore_tendon_compliance>true</ignore_tendon_compliance>
					<!--Activation lower bound.-->
					<minimum_activation>0.01</minimum_activation>
					<!--Active-force-length curve.-->
					<ActiveForceLengthCurve name="DELT3_ActiveForceLengthCurve">
						<!--Minimum value of the active-force-length curve-->
						<minimum_value>0</minimum_value>
					</ActiveForceLengthCurve>
					<!--Force-velocity curve.-->
					<ForceVelocityCurve name="DELT3_ForceVelocityCurve">
						<!--Curve slope at the maximum normalized concentric (shortening) velocity (normalized velocity of -1)-->
						<concentric_slope_at_vmax>0</concentric_slope_at_vmax>
						<!--Curve slope just before reaching concentric_slope_at_vmax-->
						<concentric_slope_near_vmax>0.25</concentric_slope_near_vmax>
						<!--Curve slope at isometric (normalized velocity of 0)-->
						<isometric_slope>5</isometric_slope>
						<!--Curve slope at the maximum normalized eccentric (lengthening) velocity (normalized velocity of 1)-->
						<eccentric_slope_at_vmax>0</eccentric_slope_at_vmax>
						<!--Curve slope just before reaching eccentric_slope_at_vmax-->
						<eccentric_slope_near_vmax>0.14999999999999999</eccentric_slope_near_vmax>
						<!--Curve value at the maximum normalized eccentric contraction velocity-->
						<max_eccentric_velocity_force_multiplier>1.3999999999999999</max_eccentric_velocity_force_multiplier>
					</ForceVelocityCurve>
					<!--Passive-force-length curve.-->
					<FiberForceLengthCurve name="DELT3_FiberForceLengthCurve">
						<!--All properties of this object have their default values.-->
					</FiberForceLengthCurve>
					<!--Tendon-force-length curve.-->
					<TendonForceLengthCurve name="DELT3_TendonForceLengthCurve">
						<!--All properties of this object have their default values.-->
					</TendonForceLengthCurve>
				</Millard2012EquilibriumMuscle>
				<Millard2012EquilibriumMuscle name="SUPSP">
					<!--Minimum allowed value for control signal. Used primarily when solving for control values.-->
					<min_control>0.01</min_control>
					<!--Maximum allowed value for control signal. Used primarily when solving for control values.-->
					<max_control>1</max_control>
					<!--The set of points defining the path of the actuator.-->
					<GeometryPath name="geometrypath">
						<!--The set of points defining the path-->
						<PathPointSet>
							<objects>
								<PathPoint name="SUPSP-P1">
									<!--Path to a Component that satisfies the Socket 'parent_frame' of type PhysicalFrame (description: The frame in which this path point is defined.).-->
									<socket_parent_frame>/bodyset/humerus</socket_parent_frame>
									<!--The fixed location of the path point expressed in its parent frame.-->
									<location>0.014254899999999999 0.0168443 0.020943799999999999</location>
								</PathPoint>
								<PathPoint name="SUPSP-P2">
									<!--Path to a Component that satisfies the Socket 'parent_frame' of type PhysicalFrame (description: The frame in which this path point is defined.).-->
									<socket_parent_frame>/bodyset/humerus</socket_parent_frame>
									<!--The fixed location of the path point expressed in its parent frame.-->
									<location>0.0035658 0.0312313 0.0055174999999999998</location>
								</PathPoint>
								<PathPoint name="SUPSP-P2_0">
									<!--Path to a Component that satisfies the Socket 'parent_frame' of type PhysicalFrame (description: The frame in which this path point is defined.).-->
									<socket_parent_frame>/bodyset/scapula</socket_parent_frame>
									<!--The fixed location of the path point expressed in its parent frame.-->
									<location>-0.056179699999999999 -0.00133709 -0.040703799999999998</location>
								</PathPoint>
								<PathPoint name="SUPSP-P3">
									<!--Path to a Component that satisfies the Socket 'parent_frame' of type PhysicalFrame (description: The frame in which this path point is defined.).-->
									<socket_parent_frame>/bodyset/scapula</socket_parent_frame>
									<!--The fixed location of the path point expressed in its parent frame.-->
									<location>-0.067039799999999997 -0.011589500000000001 -0.064497399999999996</location>
								</PathPoint>
							</objects>
							<groups />
						</PathPointSet>
						<!--The wrap objects that are associated with this path-->
						<PathWrapSet>
							<objects>
								<PathWrap name="pathwrap">
									<!--A WrapObject that this PathWrap interacts with.-->
									<wrap_object>SUPSP</wrap_object>
									<!--The wrapping method used to solve the path around the wrap object.-->
									<method>hybrid</method>
								</PathWrap>
							</objects>
							<groups />
						</PathWrapSet>
						<!--Default appearance attributes for this GeometryPath-->
						<Appearance>
							<!--Flag indicating whether the associated Geometry is visible or hidden.-->
							<visible>true</visible>
							<!--The color, (red, green, blue), [0, 1], used to display the geometry. -->
							<color>0.80000000000000004 0.10000000000000001 0.10000000000000001</color>
						</Appearance>
					</GeometryPath>
					<!--Maximum isometric force that the fibers can generate-->
					<max_isometric_force>410.69999999999999</max_isometric_force>
					<!--Optimal length of the muscle fibers-->
					<optimal_fiber_length>0.11650000000000001</optimal_fiber_length>
					<!--Resting length of the tendon-->
					<tendon_slack_length>0.024799999999999999</tendon_slack_length>
					<!--Angle between tendon and fibers at optimal fiber length expressed in radians-->
					<pennation_angle_at_optimal>0.12217304764</pennation_angle_at_optimal>
					<!--Compute muscle dynamics ignoring tendon compliance. Tendon is assumed to be rigid.-->
					<ignore_tendon_compliance>true</ignore_tendon_compliance>
					<!--Activation lower bound.-->
					<minimum_activation>0.01</minimum_activation>
					<!--Active-force-length curve.-->
					<ActiveForceLengthCurve name="SUPSP_ActiveForceLengthCurve">
						<!--Minimum value of the active-force-length curve-->
						<minimum_value>0</minimum_value>
					</ActiveForceLengthCurve>
					<!--Force-velocity curve.-->
					<ForceVelocityCurve name="SUPSP_ForceVelocityCurve">
						<!--Curve slope at the maximum normalized concentric (shortening) velocity (normalized velocity of -1)-->
						<concentric_slope_at_vmax>0</concentric_slope_at_vmax>
						<!--Curve slope just before reaching concentric_slope_at_vmax-->
						<concentric_slope_near_vmax>0.25</concentric_slope_near_vmax>
						<!--Curve slope at isometric (normalized velocity of 0)-->
						<isometric_slope>5</isometric_slope>
						<!--Curve slope at the maximum normalized eccentric (lengthening) velocity (normalized velocity of 1)-->
						<eccentric_slope_at_vmax>0</eccentric_slope_at_vmax>
						<!--Curve slope just before reaching eccentric_slope_at_vmax-->
						<eccentric_slope_near_vmax>0.14999999999999999</eccentric_slope_near_vmax>
						<!--Curve value at the maximum normalized eccentric contraction velocity-->
						<max_eccentric_velocity_force_multiplier>1.3999999999999999</max_eccentric_velocity_force_multiplier>
					</ForceVelocityCurve>
					<!--Passive-force-length curve.-->
					<FiberForceLengthCurve name="SUPSP_FiberForceLengthCurve">
						<!--All properties of this object have their default values.-->
					</FiberForceLengthCurve>
					<!--Tendon-force-length curve.-->
					<TendonForceLengthCurve name="SUPSP_TendonForceLengthCurve">
						<!--All properties of this object have their default values.-->
					</TendonForceLengthCurve>
				</Millard2012EquilibriumMuscle>
				<Millard2012EquilibriumMuscle name="INFSP">
					<!--Minimum allowed value for control signal. Used primarily when solving for control values.-->
					<min_control>0.01</min_control>
					<!--Maximum allowed value for control signal. Used primarily when solving for control values.-->
					<max_control>1</max_control>
					<!--The set of points defining the path of the actuator.-->
					<GeometryPath name="geometrypath">
						<!--The set of points defining the path-->
						<PathPointSet>
							<objects>
								<PathPoint name="INFSP-P1">
									<!--Path to a Component that satisfies the Socket 'parent_frame' of type PhysicalFrame (description: The frame in which this path point is defined.).-->
									<socket_parent_frame>/bodyset/humerus</socket_parent_frame>
									<!--The fixed location of the path point expressed in its parent frame.-->
									<location>-0.0050975700000000001 0.0080408700000000003 0.026396699999999999</location>
								</PathPoint>
								<PathPoint name="INFSP-P2">
									<!--Path to a Component that satisfies the Socket 'parent_frame' of type PhysicalFrame (description: The frame in which this path point is defined.).-->
									<socket_parent_frame>/bodyset/scapula</socket_parent_frame>
									<!--The fixed location of the path point expressed in its parent frame.-->
									<location>-0.042663899999999998 -0.048485500000000001 -0.021904900000000001</location>
								</PathPoint>
								<PathPoint name="INFSP-P3">
									<!--Path to a Component that satisfies the Socket 'parent_frame' of type PhysicalFrame (description: The frame in which this path point is defined.).-->
									<socket_parent_frame>/bodyset/scapula</socket_parent_frame>
									<!--The fixed location of the path point expressed in its parent frame.-->
									<location>-0.087984999999999994 -0.054552799999999999 -0.069353200000000004</location>
								</PathPoint>
							</objects>
							<groups />
						</PathPointSet>
						<!--The wrap objects that are associated with this path-->
						<PathWrapSet>
							<objects>
								<PathWrap name="pathwrap">
									<!--A WrapObject that this PathWrap interacts with.-->
									<wrap_object>INFSP</wrap_object>
								</PathWrap>
								<PathWrap name="pathwrap_0">
									<!--A WrapObject that this PathWrap interacts with.-->
									<wrap_object>INFSP_and_TMIN_hum_head</wrap_object>
									<!--The wrapping method used to solve the path around the wrap object.-->
									<method>hybrid</method>
								</PathWrap>
							</objects>
							<groups />
						</PathWrapSet>
						<!--Default appearance attributes for this GeometryPath-->
						<Appearance>
							<!--Flag indicating whether the associated Geometry is visible or hidden.-->
							<visible>true</visible>
							<!--The color, (red, green, blue), [0, 1], used to display the geometry. -->
							<color>0.80000000000000004 0.10000000000000001 0.10000000000000001</color>
						</Appearance>
					</GeometryPath>
					<!--Maximum isometric force that the fibers can generate-->
					<max_isometric_force>864.60000000000002</max_isometric_force>
					<!--Optimal length of the muscle fibers-->
					<optimal_fiber_length>0.1323</optimal_fiber_length>
					<!--Resting length of the tendon-->
					<tendon_slack_length>0.033700000000000001</tendon_slack_length>
					<!--Angle between tendon and fibers at optimal fiber length expressed in radians-->
					<pennation_angle_at_optimal>0.32288591161899999</pennation_angle_at_optimal>
					<!--Compute muscle dynamics ignoring tendon compliance. Tendon is assumed to be rigid.-->
					<ignore_tendon_compliance>true</ignore_tendon_compliance>
					<!--Activation lower bound.-->
					<minimum_activation>0.01</minimum_activation>
					<!--Active-force-length curve.-->
					<ActiveForceLengthCurve name="INFSP_ActiveForceLengthCurve">
						<!--Minimum value of the active-force-length curve-->
						<minimum_value>0</minimum_value>
					</ActiveForceLengthCurve>
					<!--Force-velocity curve.-->
					<ForceVelocityCurve name="INFSP_ForceVelocityCurve">
						<!--Curve slope at the maximum normalized concentric (shortening) velocity (normalized velocity of -1)-->
						<concentric_slope_at_vmax>0</concentric_slope_at_vmax>
						<!--Curve slope just before reaching concentric_slope_at_vmax-->
						<concentric_slope_near_vmax>0.25</concentric_slope_near_vmax>
						<!--Curve slope at isometric (normalized velocity of 0)-->
						<isometric_slope>5</isometric_slope>
						<!--Curve slope at the maximum normalized eccentric (lengthening) velocity (normalized velocity of 1)-->
						<eccentric_slope_at_vmax>0</eccentric_slope_at_vmax>
						<!--Curve slope just before reaching eccentric_slope_at_vmax-->
						<eccentric_slope_near_vmax>0.14999999999999999</eccentric_slope_near_vmax>
						<!--Curve value at the maximum normalized eccentric contraction velocity-->
						<max_eccentric_velocity_force_multiplier>1.3999999999999999</max_eccentric_velocity_force_multiplier>
					</ForceVelocityCurve>
					<!--Passive-force-length curve.-->
					<FiberForceLengthCurve name="INFSP_FiberForceLengthCurve">
						<!--All properties of this object have their default values.-->
					</FiberForceLengthCurve>
					<!--Tendon-force-length curve.-->
					<TendonForceLengthCurve name="INFSP_TendonForceLengthCurve">
						<!--All properties of this object have their default values.-->
					</TendonForceLengthCurve>
				</Millard2012EquilibriumMuscle>
				<Millard2012EquilibriumMuscle name="SUBSC">
					<!--Minimum allowed value for control signal. Used primarily when solving for control values.-->
					<min_control>0.01</min_control>
					<!--Maximum allowed value for control signal. Used primarily when solving for control values.-->
					<max_control>1</max_control>
					<!--The set of points defining the path of the actuator.-->
					<GeometryPath name="geometrypath">
						<!--The set of points defining the path-->
						<PathPointSet>
							<objects>
								<PathPoint name="SUBSC-P1">
									<!--Path to a Component that satisfies the Socket 'parent_frame' of type PhysicalFrame (description: The frame in which this path point is defined.).-->
									<socket_parent_frame>/bodyset/humerus</socket_parent_frame>
									<!--The fixed location of the path point expressed in its parent frame.-->
									<location>0.0199995 -0.0083117299999999998 -0.00174873</location>
								</PathPoint>
								<PathPoint name="SUBSC-P2">
									<!--Path to a Component that satisfies the Socket 'parent_frame' of type PhysicalFrame (description: The frame in which this path point is defined.).-->
									<socket_parent_frame>/bodyset/humerus</socket_parent_frame>
									<!--The fixed location of the path point expressed in its parent frame.-->
									<location>0.0074314300000000002 0.010374599999999999 -0.022685500000000001</location>
								</PathPoint>
								<PathPoint name="default">
									<!--Path to a Component that satisfies the Socket 'parent_frame' of type PhysicalFrame (description: The frame in which this path point is defined.).-->
									<socket_parent_frame>/bodyset/scapula</socket_parent_frame>
									<!--The fixed location of the path point expressed in its parent frame.-->
									<location>-0.039108799999999999 -0.032287999999999997 -0.033371400000000002</location>
								</PathPoint>
								<PathPoint name="SUBSC-P3">
									<!--Path to a Component that satisfies the Socket 'parent_frame' of type PhysicalFrame (description: The frame in which this path point is defined.).-->
									<socket_parent_frame>/bodyset/scapula</socket_parent_frame>
									<!--The fixed location of the path point expressed in its parent frame.-->
									<location>-0.071999999999999995 -0.039 -0.065000000000000002</location>
								</PathPoint>
							</objects>
							<groups />
						</PathPointSet>
						<!--The wrap objects that are associated with this path-->
						<PathWrapSet>
							<objects />
							<groups />
						</PathWrapSet>
						<!--Default appearance attributes for this GeometryPath-->
						<Appearance>
							<!--Flag indicating whether the associated Geometry is visible or hidden.-->
							<visible>true</visible>
							<!--The color, (red, green, blue), [0, 1], used to display the geometry. -->
							<color>0.80000000000000004 0.10000000000000001 0.10000000000000001</color>
						</Appearance>
					</GeometryPath>
					<!--Maximum isometric force that the fibers can generate-->
					<max_isometric_force>944.29999999999995</max_isometric_force>
					<!--Optimal length of the muscle fibers-->
					<optimal_fiber_length>0.16320000000000001</optimal_fiber_length>
					<!--Resting length of the tendon-->
					<tendon_slack_length>0.0074999999999999997</tendon_slack_length>
					<!--Angle between tendon and fibers at optimal fiber length expressed in radians-->
					<pennation_angle_at_optimal>0.34906585039900001</pennation_angle_at_optimal>
					<!--Compute muscle dynamics ignoring tendon compliance. Tendon is assumed to be rigid.-->
					<ignore_tendon_compliance>true</ignore_tendon_compliance>
					<!--Activation lower bound.-->
					<minimum_activation>0.01</minimum_activation>
					<!--Active-force-length curve.-->
					<ActiveForceLengthCurve name="SUBSC_ActiveForceLengthCurve">
						<!--Minimum value of the active-force-length curve-->
						<minimum_value>0</minimum_value>
					</ActiveForceLengthCurve>
					<!--Force-velocity curve.-->
					<ForceVelocityCurve name="SUBSC_ForceVelocityCurve">
						<!--Curve slope at the maximum normalized concentric (shortening) velocity (normalized velocity of -1)-->
						<concentric_slope_at_vmax>0</concentric_slope_at_vmax>
						<!--Curve slope just before reaching concentric_slope_at_vmax-->
						<concentric_slope_near_vmax>0.25</concentric_slope_near_vmax>
						<!--Curve slope at isometric (normalized velocity of 0)-->
						<isometric_slope>5</isometric_slope>
						<!--Curve slope at the maximum normalized eccentric (lengthening) velocity (normalized velocity of 1)-->
						<eccentric_slope_at_vmax>0</eccentric_slope_at_vmax>
						<!--Curve slope just before reaching eccentric_slope_at_vmax-->
						<eccentric_slope_near_vmax>0.14999999999999999</eccentric_slope_near_vmax>
						<!--Curve value at the maximum normalized eccentric contraction velocity-->
						<max_eccentric_velocity_force_multiplier>1.3999999999999999</max_eccentric_velocity_force_multiplier>
					</ForceVelocityCurve>
					<!--Passive-force-length curve.-->
					<FiberForceLengthCurve name="SUBSC_FiberForceLengthCurve">
						<!--All properties of this object have their default values.-->
					</FiberForceLengthCurve>
					<!--Tendon-force-length curve.-->
					<TendonForceLengthCurve name="SUBSC_TendonForceLengthCurve">
						<!--All properties of this object have their default values.-->
					</TendonForceLengthCurve>
				</Millard2012EquilibriumMuscle>
				<Millard2012EquilibriumMuscle name="TMIN">
					<!--Minimum allowed value for control signal. Used primarily when solving for control values.-->
					<min_control>0.01</min_control>
					<!--Maximum allowed value for control signal. Used primarily when solving for control values.-->
					<max_control>1</max_control>
					<!--The set of points defining the path of the actuator.-->
					<GeometryPath name="geometrypath">
						<!--The set of points defining the path-->
						<PathPointSet>
							<objects>
								<PathPoint name="TMIN-P1">
									<!--Path to a Component that satisfies the Socket 'parent_frame' of type PhysicalFrame (description: The frame in which this path point is defined.).-->
									<socket_parent_frame>/bodyset/humerus</socket_parent_frame>
									<!--The fixed location of the path point expressed in its parent frame.-->
									<location>0.00655633 -0.00365417 0.021678099999999999</location>
								</PathPoint>
								<PathPoint name="TMIN-P1_0">
									<!--Path to a Component that satisfies the Socket 'parent_frame' of type PhysicalFrame (description: The frame in which this path point is defined.).-->
									<socket_parent_frame>/bodyset/humerus</socket_parent_frame>
									<!--The fixed location of the path point expressed in its parent frame.-->
									<location>-0.0084773100000000001 -0.0141768 0.0268849</location>
								</PathPoint>
								<PathPoint name="TMIN-P2">
									<!--Path to a Component that satisfies the Socket 'parent_frame' of type PhysicalFrame (description: The frame in which this path point is defined.).-->
									<socket_parent_frame>/bodyset/scapula</socket_parent_frame>
									<!--The fixed location of the path point expressed in its parent frame.-->
									<location>-0.075018899999999999 -0.052650799999999998 -0.010267800000000001</location>
								</PathPoint>
								<PathPoint name="TMIN-P3">
									<!--Path to a Component that satisfies the Socket 'parent_frame' of type PhysicalFrame (description: The frame in which this path point is defined.).-->
									<socket_parent_frame>/bodyset/scapula</socket_parent_frame>
									<!--The fixed location of the path point expressed in its parent frame.-->
									<location>-0.082000400000000001 -0.067481100000000002 -0.040930599999999998</location>
								</PathPoint>
							</objects>
							<groups />
						</PathPointSet>
						<!--The wrap objects that are associated with this path-->
						<PathWrapSet>
							<objects />
							<groups />
						</PathWrapSet>
						<!--Default appearance attributes for this GeometryPath-->
						<Appearance>
							<!--Flag indicating whether the associated Geometry is visible or hidden.-->
							<visible>true</visible>
							<!--The color, (red, green, blue), [0, 1], used to display the geometry. -->
							<color>0.80000000000000004 0.10000000000000001 0.10000000000000001</color>
						</Appearance>
					</GeometryPath>
					<!--Maximum isometric force that the fibers can generate-->
					<max_isometric_force>605.39999999999998</max_isometric_force>
					<!--Optimal length of the muscle fibers-->
					<optimal_fiber_length>0.0453</optimal_fiber_length>
					<!--Resting length of the tendon-->
					<tendon_slack_length>0.1038</tendon_slack_length>
					<!--Angle between tendon and fibers at optimal fiber length expressed in radians-->
					<pennation_angle_at_optimal>0.418879020479</pennation_angle_at_optimal>
					<!--Compute muscle dynamics ignoring tendon compliance. Tendon is assumed to be rigid.-->
					<ignore_tendon_compliance>true</ignore_tendon_compliance>
					<!--Activation lower bound.-->
					<minimum_activation>0.01</minimum_activation>
					<!--Active-force-length curve.-->
					<ActiveForceLengthCurve name="TMIN_ActiveForceLengthCurve">
						<!--Minimum value of the active-force-length curve-->
						<minimum_value>0</minimum_value>
					</ActiveForceLengthCurve>
					<!--Force-velocity curve.-->
					<ForceVelocityCurve name="TMIN_ForceVelocityCurve">
						<!--Curve slope at the maximum normalized concentric (shortening) velocity (normalized velocity of -1)-->
						<concentric_slope_at_vmax>0</concentric_slope_at_vmax>
						<!--Curve slope just before reaching concentric_slope_at_vmax-->
						<concentric_slope_near_vmax>0.25</concentric_slope_near_vmax>
						<!--Curve slope at isometric (normalized velocity of 0)-->
						<isometric_slope>5</isometric_slope>
						<!--Curve slope at the maximum normalized eccentric (lengthening) velocity (normalized velocity of 1)-->
						<eccentric_slope_at_vmax>0</eccentric_slope_at_vmax>
						<!--Curve slope just before reaching eccentric_slope_at_vmax-->
						<eccentric_slope_near_vmax>0.14999999999999999</eccentric_slope_near_vmax>
						<!--Curve value at the maximum normalized eccentric contraction velocity-->
						<max_eccentric_velocity_force_multiplier>1.3999999999999999</max_eccentric_velocity_force_multiplier>
					</ForceVelocityCurve>
					<!--Passive-force-length curve.-->
					<FiberForceLengthCurve name="TMIN_FiberForceLengthCurve">
						<!--All properties of this object have their default values.-->
					</FiberForceLengthCurve>
					<!--Tendon-force-length curve.-->
					<TendonForceLengthCurve name="TMIN_TendonForceLengthCurve">
						<!--All properties of this object have their default values.-->
					</TendonForceLengthCurve>
				</Millard2012EquilibriumMuscle>
				<Millard2012EquilibriumMuscle name="TMAJ">
					<!--Minimum allowed value for control signal. Used primarily when solving for control values.-->
					<min_control>0.01</min_control>
					<!--Maximum allowed value for control signal. Used primarily when solving for control values.-->
					<max_control>1</max_control>
					<!--The set of points defining the path of the actuator.-->
					<GeometryPath name="geometrypath">
						<!--The set of points defining the path-->
						<PathPointSet>
							<objects>
								<PathPoint name="TMAJ-P1">
									<!--Path to a Component that satisfies the Socket 'parent_frame' of type PhysicalFrame (description: The frame in which this path point is defined.).-->
									<socket_parent_frame>/bodyset/humerus</socket_parent_frame>
									<!--The fixed location of the path point expressed in its parent frame.-->
									<location>0.003699 -0.044999999999999998 -0.0067630399999999997</location>
								</PathPoint>
								<PathPoint name="default">
									<!--Path to a Component that satisfies the Socket 'parent_frame' of type PhysicalFrame (description: The frame in which this path point is defined.).-->
									<socket_parent_frame>/bodyset/scapula</socket_parent_frame>
									<!--The fixed location of the path point expressed in its parent frame.-->
									<location>-0.045351900000000001 -0.106216 -0.00247153</location>
								</PathPoint>
								<PathPoint name="TMAJ-P3">
									<!--Path to a Component that satisfies the Socket 'parent_frame' of type PhysicalFrame (description: The frame in which this path point is defined.).-->
									<socket_parent_frame>/bodyset/scapula</socket_parent_frame>
									<!--The fixed location of the path point expressed in its parent frame.-->
									<location>-0.104709 -0.10775700000000001 -0.071155499999999997</location>
								</PathPoint>
							</objects>
							<groups />
						</PathPointSet>
						<!--The wrap objects that are associated with this path-->
						<PathWrapSet>
							<objects />
							<groups />
						</PathWrapSet>
						<!--Default appearance attributes for this GeometryPath-->
						<Appearance>
							<!--Flag indicating whether the associated Geometry is visible or hidden.-->
							<visible>true</visible>
							<!--The color, (red, green, blue), [0, 1], used to display the geometry. -->
							<color>0.80000000000000004 0.10000000000000001 0.10000000000000001</color>
						</Appearance>
					</GeometryPath>
					<!--Maximum isometric force that the fibers can generate-->
					<max_isometric_force>234.90000000000001</max_isometric_force>
					<!--Optimal length of the muscle fibers-->
					<optimal_fiber_length>0.13880000000000001</optimal_fiber_length>
					<!--Resting length of the tendon-->
					<tendon_slack_length>0.053699999999999998</tendon_slack_length>
					<!--Angle between tendon and fibers at optimal fiber length expressed in radians-->
					<pennation_angle_at_optimal>0.27925268031900002</pennation_angle_at_optimal>
					<!--Compute muscle dynamics ignoring tendon compliance. Tendon is assumed to be rigid.-->
					<ignore_tendon_compliance>true</ignore_tendon_compliance>
					<!--Activation lower bound.-->
					<minimum_activation>0.01</minimum_activation>
					<!--Active-force-length curve.-->
					<ActiveForceLengthCurve name="TMAJ_ActiveForceLengthCurve">
						<!--Minimum value of the active-force-length curve-->
						<minimum_value>0</minimum_value>
					</ActiveForceLengthCurve>
					<!--Force-velocity curve.-->
					<ForceVelocityCurve name="TMAJ_ForceVelocityCurve">
						<!--Curve slope at the maximum normalized concentric (shortening) velocity (normalized velocity of -1)-->
						<concentric_slope_at_vmax>0</concentric_slope_at_vmax>
						<!--Curve slope just before reaching concentric_slope_at_vmax-->
						<concentric_slope_near_vmax>0.25</concentric_slope_near_vmax>
						<!--Curve slope at isometric (normalized velocity of 0)-->
						<isometric_slope>5</isometric_slope>
						<!--Curve slope at the maximum normalized eccentric (lengthening) velocity (normalized velocity of 1)-->
						<eccentric_slope_at_vmax>0</eccentric_slope_at_vmax>
						<!--Curve slope just before reaching eccentric_slope_at_vmax-->
						<eccentric_slope_near_vmax>0.14999999999999999</eccentric_slope_near_vmax>
						<!--Curve value at the maximum normalized eccentric contraction velocity-->
						<max_eccentric_velocity_force_multiplier>1.3999999999999999</max_eccentric_velocity_force_multiplier>
					</ForceVelocityCurve>
					<!--Passive-force-length curve.-->
					<FiberForceLengthCurve name="TMAJ_FiberForceLengthCurve">
						<!--All properties of this object have their default values.-->
					</FiberForceLengthCurve>
					<!--Tendon-force-length curve.-->
					<TendonForceLengthCurve name="TMAJ_TendonForceLengthCurve">
						<!--All properties of this object have their default values.-->
					</TendonForceLengthCurve>
				</Millard2012EquilibriumMuscle>
				<Millard2012EquilibriumMuscle name="PECM1">
					<!--Minimum allowed value for control signal. Used primarily when solving for control values.-->
					<min_control>0.01</min_control>
					<!--Maximum allowed value for control signal. Used primarily when solving for control values.-->
					<max_control>1</max_control>
					<!--The set of points defining the path of the actuator.-->
					<GeometryPath name="geometrypath">
						<!--The set of points defining the path-->
						<PathPointSet>
							<objects>
								<PathPoint name="PECM1-P1">
									<!--Path to a Component that satisfies the Socket 'parent_frame' of type PhysicalFrame (description: The frame in which this path point is defined.).-->
									<socket_parent_frame>/bodyset/humerus</socket_parent_frame>
									<!--The fixed location of the path point expressed in its parent frame.-->
									<location>0.016 -0.040495700000000003 0.0050000000000000001</location>
								</PathPoint>
								<PathPoint name="PECM1-P2">
									<!--Path to a Component that satisfies the Socket 'parent_frame' of type PhysicalFrame (description: The frame in which this path point is defined.).-->
									<socket_parent_frame>/bodyset/clavicle</socket_parent_frame>
									<!--The fixed location of the path point expressed in its parent frame.-->
									<location>-0.000485828 0.0055703899999999997 0.059160499999999998</location>
								</PathPoint>
								<PathPoint name="PECM1-P3">
									<!--Path to a Component that satisfies the Socket 'parent_frame' of type PhysicalFrame (description: The frame in which this path point is defined.).-->
									<socket_parent_frame>/bodyset/clavicle</socket_parent_frame>
									<!--The fixed location of the path point expressed in its parent frame.-->
									<location>0.00110542 0.0060833399999999996 0.0513213</location>
								</PathPoint>
							</objects>
							<groups />
						</PathPointSet>
						<!--The wrap objects that are associated with this path-->
						<PathWrapSet>
							<objects />
							<groups />
						</PathWrapSet>
						<!--Default appearance attributes for this GeometryPath-->
						<Appearance>
							<!--Flag indicating whether the associated Geometry is visible or hidden.-->
							<visible>true</visible>
							<!--The color, (red, green, blue), [0, 1], used to display the geometry. -->
							<color>0.80000000000000004 0.10000000000000001 0.10000000000000001</color>
						</Appearance>
					</GeometryPath>
					<!--Maximum isometric force that the fibers can generate-->
					<max_isometric_force>983.39999999999998</max_isometric_force>
					<!--Optimal length of the muscle fibers-->
					<optimal_fiber_length>0.10249999999999999</optimal_fiber_length>
					<!--Resting length of the tendon-->
					<tendon_slack_length>0.048000000000000001</tendon_slack_length>
					<!--Angle between tendon and fibers at optimal fiber length expressed in radians-->
					<pennation_angle_at_optimal>0.29670597283900002</pennation_angle_at_optimal>
					<!--Compute muscle dynamics ignoring tendon compliance. Tendon is assumed to be rigid.-->
					<ignore_tendon_compliance>true</ignore_tendon_compliance>
					<!--Activation lower bound.-->
					<minimum_activation>0.01</minimum_activation>
					<!--Active-force-length curve.-->
					<ActiveForceLengthCurve name="PECM1_ActiveForceLengthCurve">
						<!--Minimum value of the active-force-length curve-->
						<minimum_value>0</minimum_value>
					</ActiveForceLengthCurve>
					<!--Force-velocity curve.-->
					<ForceVelocityCurve name="PECM1_ForceVelocityCurve">
						<!--Curve slope at the maximum normalized concentric (shortening) velocity (normalized velocity of -1)-->
						<concentric_slope_at_vmax>0</concentric_slope_at_vmax>
						<!--Curve slope just before reaching concentric_slope_at_vmax-->
						<concentric_slope_near_vmax>0.25</concentric_slope_near_vmax>
						<!--Curve slope at isometric (normalized velocity of 0)-->
						<isometric_slope>5</isometric_slope>
						<!--Curve slope at the maximum normalized eccentric (lengthening) velocity (normalized velocity of 1)-->
						<eccentric_slope_at_vmax>0</eccentric_slope_at_vmax>
						<!--Curve slope just before reaching eccentric_slope_at_vmax-->
						<eccentric_slope_near_vmax>0.14999999999999999</eccentric_slope_near_vmax>
						<!--Curve value at the maximum normalized eccentric contraction velocity-->
						<max_eccentric_velocity_force_multiplier>1.3999999999999999</max_eccentric_velocity_force_multiplier>
					</ForceVelocityCurve>
					<!--Passive-force-length curve.-->
					<FiberForceLengthCurve name="PECM1_FiberForceLengthCurve">
						<!--All properties of this object have their default values.-->
					</FiberForceLengthCurve>
					<!--Tendon-force-length curve.-->
					<TendonForceLengthCurve name="PECM1_TendonForceLengthCurve">
						<!--All properties of this object have their default values.-->
					</TendonForceLengthCurve>
				</Millard2012EquilibriumMuscle>
				<Millard2012EquilibriumMuscle name="PECM2">
					<!--Minimum allowed value for control signal. Used primarily when solving for control values.-->
					<min_control>0.01</min_control>
					<!--Maximum allowed value for control signal. Used primarily when solving for control values.-->
					<max_control>1</max_control>
					<!--The set of points defining the path of the actuator.-->
					<GeometryPath name="geometrypath">
						<!--The set of points defining the path-->
						<PathPointSet>
							<objects>
								<PathPoint name="PECM2-P1">
									<!--Path to a Component that satisfies the Socket 'parent_frame' of type PhysicalFrame (description: The frame in which this path point is defined.).-->
									<socket_parent_frame>/bodyset/humerus</socket_parent_frame>
									<!--The fixed location of the path point expressed in its parent frame.-->
									<location>0.016 -0.035495699999999998 0.0050000000000000001</location>
								</PathPoint>
								<PathPoint name="PECM2-P2">
									<!--Path to a Component that satisfies the Socket 'parent_frame' of type PhysicalFrame (description: The frame in which this path point is defined.).-->
									<socket_parent_frame>/bodyset/thorax</socket_parent_frame>
									<!--The fixed location of the path point expressed in its parent frame.-->
									<location>0.042317199999999999 -0.043471200000000002 0.080812499999999995</location>
								</PathPoint>
								<PathPoint name="default">
									<!--Path to a Component that satisfies the Socket 'parent_frame' of type PhysicalFrame (description: The frame in which this path point is defined.).-->
									<socket_parent_frame>/bodyset/thorax</socket_parent_frame>
									<!--The fixed location of the path point expressed in its parent frame.-->
									<location>0.0248658 -0.047583199999999999 0.0174664</location>
								</PathPoint>
							</objects>
							<groups />
						</PathPointSet>
						<!--The wrap objects that are associated with this path-->
						<PathWrapSet>
							<objects />
							<groups />
						</PathWrapSet>
						<!--Default appearance attributes for this GeometryPath-->
						<Appearance>
							<!--Flag indicating whether the associated Geometry is visible or hidden.-->
							<visible>true</visible>
							<!--The color, (red, green, blue), [0, 1], used to display the geometry. -->
							<color>0.80000000000000004 0.10000000000000001 0.10000000000000001</color>
						</Appearance>
					</GeometryPath>
					<!--Maximum isometric force that the fibers can generate-->
					<max_isometric_force>699.70000000000005</max_isometric_force>
					<!--Optimal length of the muscle fibers-->
					<optimal_fiber_length>0.14000000000000001</optimal_fiber_length>
					<!--Resting length of the tendon-->
					<tendon_slack_length>0.095500000000000002</tendon_slack_length>
					<!--Angle between tendon and fibers at optimal fiber length expressed in radians-->
					<pennation_angle_at_optimal>0.43633231299899999</pennation_angle_at_optimal>
					<!--Compute muscle dynamics ignoring tendon compliance. Tendon is assumed to be rigid.-->
					<ignore_tendon_compliance>true</ignore_tendon_compliance>
					<!--Activation lower bound.-->
					<minimum_activation>0.01</minimum_activation>
					<!--Active-force-length curve.-->
					<ActiveForceLengthCurve name="PECM2_ActiveForceLengthCurve">
						<!--Minimum value of the active-force-length curve-->
						<minimum_value>0</minimum_value>
					</ActiveForceLengthCurve>
					<!--Force-velocity curve.-->
					<ForceVelocityCurve name="PECM2_ForceVelocityCurve">
						<!--Curve slope at the maximum normalized concentric (shortening) velocity (normalized velocity of -1)-->
						<concentric_slope_at_vmax>0</concentric_slope_at_vmax>
						<!--Curve slope just before reaching concentric_slope_at_vmax-->
						<concentric_slope_near_vmax>0.25</concentric_slope_near_vmax>
						<!--Curve slope at isometric (normalized velocity of 0)-->
						<isometric_slope>5</isometric_slope>
						<!--Curve slope at the maximum normalized eccentric (lengthening) velocity (normalized velocity of 1)-->
						<eccentric_slope_at_vmax>0</eccentric_slope_at_vmax>
						<!--Curve slope just before reaching eccentric_slope_at_vmax-->
						<eccentric_slope_near_vmax>0.14999999999999999</eccentric_slope_near_vmax>
						<!--Curve value at the maximum normalized eccentric contraction velocity-->
						<max_eccentric_velocity_force_multiplier>1.3999999999999999</max_eccentric_velocity_force_multiplier>
					</ForceVelocityCurve>
					<!--Passive-force-length curve.-->
					<FiberForceLengthCurve name="PECM2_FiberForceLengthCurve">
						<!--All properties of this object have their default values.-->
					</FiberForceLengthCurve>
					<!--Tendon-force-length curve.-->
					<TendonForceLengthCurve name="PECM2_TendonForceLengthCurve">
						<!--All properties of this object have their default values.-->
					</TendonForceLengthCurve>
				</Millard2012EquilibriumMuscle>
				<Millard2012EquilibriumMuscle name="PECM3">
					<!--Minimum allowed value for control signal. Used primarily when solving for control values.-->
					<min_control>0.01</min_control>
					<!--Maximum allowed value for control signal. Used primarily when solving for control values.-->
					<max_control>1</max_control>
					<!--The set of points defining the path of the actuator.-->
					<GeometryPath name="geometrypath">
						<!--The set of points defining the path-->
						<PathPointSet>
							<objects>
								<PathPoint name="PECM3-P1">
									<!--Path to a Component that satisfies the Socket 'parent_frame' of type PhysicalFrame (description: The frame in which this path point is defined.).-->
									<socket_parent_frame>/bodyset/humerus</socket_parent_frame>
									<!--The fixed location of the path point expressed in its parent frame.-->
									<location>0.016 -0.029999999999999999 0.0050000000000000001</location>
								</PathPoint>
								<PathPoint name="PECM3-P2">
									<!--Path to a Component that satisfies the Socket 'parent_frame' of type PhysicalFrame (description: The frame in which this path point is defined.).-->
									<socket_parent_frame>/bodyset/thorax</socket_parent_frame>
									<!--The fixed location of the path point expressed in its parent frame.-->
									<location>0.0432682 -0.093061000000000005 0.082833000000000004</location>
								</PathPoint>
								<PathPoint name="PECM3-P2_0">
									<!--Path to a Component that satisfies the Socket 'parent_frame' of type PhysicalFrame (description: The frame in which this path point is defined.).-->
									<socket_parent_frame>/bodyset/thorax</socket_parent_frame>
									<!--The fixed location of the path point expressed in its parent frame.-->
									<location>0.062654299999999996 -0.147759 0.022060199999999999</location>
								</PathPoint>
							</objects>
							<groups />
						</PathPointSet>
						<!--The wrap objects that are associated with this path-->
						<PathWrapSet>
							<objects />
							<groups />
						</PathWrapSet>
						<!--Default appearance attributes for this GeometryPath-->
						<Appearance>
							<!--Flag indicating whether the associated Geometry is visible or hidden.-->
							<visible>true</visible>
							<!--The color, (red, green, blue), [0, 1], used to display the geometry. -->
							<color>0.80000000000000004 0.10000000000000001 0.10000000000000001</color>
						</Appearance>
					</GeometryPath>
					<!--Maximum isometric force that the fibers can generate-->
					<max_isometric_force>446.69999999999999</max_isometric_force>
					<!--Optimal length of the muscle fibers-->
					<optimal_fiber_length>0.18129999999999999</optimal_fiber_length>
					<!--Resting length of the tendon-->
					<tendon_slack_length>0.098799999999999999</tendon_slack_length>
					<!--Angle between tendon and fibers at optimal fiber length expressed in radians-->
					<pennation_angle_at_optimal>0.43633231299899999</pennation_angle_at_optimal>
					<!--Compute muscle dynamics ignoring tendon compliance. Tendon is assumed to be rigid.-->
					<ignore_tendon_compliance>true</ignore_tendon_compliance>
					<!--Activation lower bound.-->
					<minimum_activation>0.01</minimum_activation>
					<!--Active-force-length curve.-->
					<ActiveForceLengthCurve name="PECM3_ActiveForceLengthCurve">
						<!--Minimum value of the active-force-length curve-->
						<minimum_value>0</minimum_value>
					</ActiveForceLengthCurve>
					<!--Force-velocity curve.-->
					<ForceVelocityCurve name="PECM3_ForceVelocityCurve">
						<!--Curve slope at the maximum normalized concentric (shortening) velocity (normalized velocity of -1)-->
						<concentric_slope_at_vmax>0</concentric_slope_at_vmax>
						<!--Curve slope just before reaching concentric_slope_at_vmax-->
						<concentric_slope_near_vmax>0.25</concentric_slope_near_vmax>
						<!--Curve slope at isometric (normalized velocity of 0)-->
						<isometric_slope>5</isometric_slope>
						<!--Curve slope at the maximum normalized eccentric (lengthening) velocity (normalized velocity of 1)-->
						<eccentric_slope_at_vmax>0</eccentric_slope_at_vmax>
						<!--Curve slope just before reaching eccentric_slope_at_vmax-->
						<eccentric_slope_near_vmax>0.14999999999999999</eccentric_slope_near_vmax>
						<!--Curve value at the maximum normalized eccentric contraction velocity-->
						<max_eccentric_velocity_force_multiplier>1.3999999999999999</max_eccentric_velocity_force_multiplier>
					</ForceVelocityCurve>
					<!--Passive-force-length curve.-->
					<FiberForceLengthCurve name="PECM3_FiberForceLengthCurve">
						<!--All properties of this object have their default values.-->
					</FiberForceLengthCurve>
					<!--Tendon-force-length curve.-->
					<TendonForceLengthCurve name="PECM3_TendonForceLengthCurve">
						<!--All properties of this object have their default values.-->
					</TendonForceLengthCurve>
				</Millard2012EquilibriumMuscle>
				<Millard2012EquilibriumMuscle name="LAT">
					<!--Minimum allowed value for control signal. Used primarily when solving for control values.-->
					<min_control>0.01</min_control>
					<!--Maximum allowed value for control signal. Used primarily when solving for control values.-->
					<max_control>1</max_control>
					<!--The set of points defining the path of the actuator.-->
					<GeometryPath name="geometrypath">
						<!--The set of points defining the path-->
						<PathPointSet>
							<objects>
								<PathPoint name="LAT2-P1">
									<!--Path to a Component that satisfies the Socket 'parent_frame' of type PhysicalFrame (description: The frame in which this path point is defined.).-->
									<socket_parent_frame>/bodyset/humerus</socket_parent_frame>
									<!--The fixed location of the path point expressed in its parent frame.-->
									<location>0.0099175200000000008 -0.022333700000000001 -0.008822</location>
								</PathPoint>
								<PathPoint name="LAT-P2">
									<!--Path to a Component that satisfies the Socket 'parent_frame' of type PhysicalFrame (description: The frame in which this path point is defined.).-->
									<socket_parent_frame>/bodyset/humerus</socket_parent_frame>
									<!--The fixed location of the path point expressed in its parent frame.-->
									<location>0.00202133 -0.018890799999999999 -0.021465100000000001</location>
								</PathPoint>
								<PathPoint name="LAT2-P2">
									<!--Path to a Component that satisfies the Socket 'parent_frame' of type PhysicalFrame (description: The frame in which this path point is defined.).-->
									<socket_parent_frame>/bodyset/thorax</socket_parent_frame>
									<!--The fixed location of the path point expressed in its parent frame.-->
									<location>-0.094701999999999995 -0.160998 0.00051214399999999997</location>
								</PathPoint>
							</objects>
							<groups />
						</PathPointSet>
						<!--The wrap objects that are associated with this path-->
						<PathWrapSet>
							<objects>
								<PathWrap name="pathwrap">
									<!--A WrapObject that this PathWrap interacts with.-->
									<wrap_object>ThoraxLAT</wrap_object>
									<!--The wrapping method used to solve the path around the wrap object.-->
									<method>hybrid</method>
									<!--The range of indices to use to compute the path over the wrap object.-->
									<range>-1 -1</range>
								</PathWrap>
							</objects>
							<groups />
						</PathWrapSet>
						<!--Default appearance attributes for this GeometryPath-->
						<Appearance>
							<!--Flag indicating whether the associated Geometry is visible or hidden.-->
							<visible>true</visible>
							<!--The color, (red, green, blue), [0, 1], used to display the geometry. -->
							<color>0.80000000000000004 0.10000000000000001 0.10000000000000001</color>
						</Appearance>
					</GeometryPath>
					<!--Maximum isometric force that the fibers can generate-->
					<max_isometric_force>1129.7</max_isometric_force>
					<!--Optimal length of the muscle fibers-->
					<optimal_fiber_length>0.23169999999999999</optimal_fiber_length>
					<!--Resting length of the tendon-->
					<tendon_slack_length>0.076999999999999999</tendon_slack_length>
					<!--Angle between tendon and fibers at optimal fiber length expressed in radians-->
					<pennation_angle_at_optimal>0.33161255787900001</pennation_angle_at_optimal>
					<!--Compute muscle dynamics ignoring tendon compliance. Tendon is assumed to be rigid.-->
					<ignore_tendon_compliance>true</ignore_tendon_compliance>
					<!--Activation lower bound.-->
					<minimum_activation>0.01</minimum_activation>
					<!--Active-force-length curve.-->
					<ActiveForceLengthCurve name="LAT_ActiveForceLengthCurve">
						<!--Minimum value of the active-force-length curve-->
						<minimum_value>0</minimum_value>
					</ActiveForceLengthCurve>
					<!--Force-velocity curve.-->
					<ForceVelocityCurve name="LAT_ForceVelocityCurve">
						<!--Curve slope at the maximum normalized concentric (shortening) velocity (normalized velocity of -1)-->
						<concentric_slope_at_vmax>0</concentric_slope_at_vmax>
						<!--Curve slope just before reaching concentric_slope_at_vmax-->
						<concentric_slope_near_vmax>0.25</concentric_slope_near_vmax>
						<!--Curve slope at isometric (normalized velocity of 0)-->
						<isometric_slope>5</isometric_slope>
						<!--Curve slope at the maximum normalized eccentric (lengthening) velocity (normalized velocity of 1)-->
						<eccentric_slope_at_vmax>0</eccentric_slope_at_vmax>
						<!--Curve slope just before reaching eccentric_slope_at_vmax-->
						<eccentric_slope_near_vmax>0.14999999999999999</eccentric_slope_near_vmax>
						<!--Curve value at the maximum normalized eccentric contraction velocity-->
						<max_eccentric_velocity_force_multiplier>1.3999999999999999</max_eccentric_velocity_force_multiplier>
					</ForceVelocityCurve>
					<!--Passive-force-length curve.-->
					<FiberForceLengthCurve name="LAT_FiberForceLengthCurve">
						<!--All properties of this object have their default values.-->
					</FiberForceLengthCurve>
					<!--Tendon-force-length curve.-->
					<TendonForceLengthCurve name="LAT_TendonForceLengthCurve">
						<!--All properties of this object have their default values.-->
					</TendonForceLengthCurve>
				</Millard2012EquilibriumMuscle>
				<Millard2012EquilibriumMuscle name="CORB">
					<!--Minimum allowed value for control signal. Used primarily when solving for control values.-->
					<min_control>0.01</min_control>
					<!--Maximum allowed value for control signal. Used primarily when solving for control values.-->
					<max_control>1</max_control>
					<!--The set of points defining the path of the actuator.-->
					<GeometryPath name="geometrypath">
						<!--The set of points defining the path-->
						<PathPointSet>
							<objects>
								<PathPoint name="CORB-P1">
									<!--Path to a Component that satisfies the Socket 'parent_frame' of type PhysicalFrame (description: The frame in which this path point is defined.).-->
									<socket_parent_frame>/bodyset/scapula</socket_parent_frame>
									<!--The fixed location of the path point expressed in its parent frame.-->
									<location>0.012500000000000001 -0.041270000000000001 -0.026519999999999998</location>
								</PathPoint>
								<PathPoint name="CORB-P3">
									<!--Path to a Component that satisfies the Socket 'parent_frame' of type PhysicalFrame (description: The frame in which this path point is defined.).-->
									<socket_parent_frame>/bodyset/humerus</socket_parent_frame>
									<!--The fixed location of the path point expressed in its parent frame.-->
									<location>0 -0.128 -0.0116594</location>
								</PathPoint>
							</objects>
							<groups />
						</PathPointSet>
						<!--The wrap objects that are associated with this path-->
						<PathWrapSet>
							<objects>
								<PathWrap name="pathwrap">
									<!--A WrapObject that this PathWrap interacts with.-->
									<wrap_object>CORBhum</wrap_object>
								</PathWrap>
								<PathWrap name="pathwrap_0">
									<!--A WrapObject that this PathWrap interacts with.-->
									<wrap_object>TMAJ_LAT_PEC_CORBhh</wrap_object>
								</PathWrap>
							</objects>
							<groups />
						</PathWrapSet>
						<!--Default appearance attributes for this GeometryPath-->
						<Appearance>
							<!--Flag indicating whether the associated Geometry is visible or hidden.-->
							<visible>true</visible>
							<!--The color, (red, green, blue), [0, 1], used to display the geometry. -->
							<color>0.80000000000000004 0.10000000000000001 0.10000000000000001</color>
						</Appearance>
					</GeometryPath>
					<!--Maximum isometric force that the fibers can generate-->
					<max_isometric_force>306.89999999999998</max_isometric_force>
					<!--Optimal length of the muscle fibers-->
					<optimal_fiber_length>0.083199999999999996</optimal_fiber_length>
					<!--Resting length of the tendon-->
					<tendon_slack_length>0.061499999999999999</tendon_slack_length>
					<!--Angle between tendon and fibers at optimal fiber length expressed in radians-->
					<pennation_angle_at_optimal>0</pennation_angle_at_optimal>
					<!--Compute muscle dynamics ignoring tendon compliance. Tendon is assumed to be rigid.-->
					<ignore_tendon_compliance>true</ignore_tendon_compliance>
					<!--Activation lower bound.-->
					<minimum_activation>0.01</minimum_activation>
					<!--Active-force-length curve.-->
					<ActiveForceLengthCurve name="CORB_ActiveForceLengthCurve">
						<!--Minimum value of the active-force-length curve-->
						<minimum_value>0</minimum_value>
					</ActiveForceLengthCurve>
					<!--Force-velocity curve.-->
					<ForceVelocityCurve name="CORB_ForceVelocityCurve">
						<!--Curve slope at the maximum normalized concentric (shortening) velocity (normalized velocity of -1)-->
						<concentric_slope_at_vmax>0</concentric_slope_at_vmax>
						<!--Curve slope just before reaching concentric_slope_at_vmax-->
						<concentric_slope_near_vmax>0.25</concentric_slope_near_vmax>
						<!--Curve slope at isometric (normalized velocity of 0)-->
						<isometric_slope>5</isometric_slope>
						<!--Curve slope at the maximum normalized eccentric (lengthening) velocity (normalized velocity of 1)-->
						<eccentric_slope_at_vmax>0</eccentric_slope_at_vmax>
						<!--Curve slope just before reaching eccentric_slope_at_vmax-->
						<eccentric_slope_near_vmax>0.14999999999999999</eccentric_slope_near_vmax>
						<!--Curve value at the maximum normalized eccentric contraction velocity-->
						<max_eccentric_velocity_force_multiplier>1.3999999999999999</max_eccentric_velocity_force_multiplier>
					</ForceVelocityCurve>
					<!--Passive-force-length curve.-->
					<FiberForceLengthCurve name="CORB_FiberForceLengthCurve">
						<!--All properties of this object have their default values.-->
					</FiberForceLengthCurve>
					<!--Tendon-force-length curve.-->
					<TendonForceLengthCurve name="CORB_TendonForceLengthCurve">
						<!--All properties of this object have their default values.-->
					</TendonForceLengthCurve>
				</Millard2012EquilibriumMuscle>
				<Millard2012EquilibriumMuscle name="TRIlong">
					<!--Minimum allowed value for control signal. Used primarily when solving for control values.-->
					<min_control>0.01</min_control>
					<!--Maximum allowed value for control signal. Used primarily when solving for control values.-->
					<max_control>1</max_control>
					<!--The set of points defining the path of the actuator.-->
					<GeometryPath name="geometrypath">
						<!--The set of points defining the path-->
						<PathPointSet>
							<objects>
								<PathPoint name="TRIlong2-P1">
									<!--Path to a Component that satisfies the Socket 'parent_frame' of type PhysicalFrame (description: The frame in which this path point is defined.).-->
									<socket_parent_frame>/bodyset/ulna</socket_parent_frame>
									<!--The fixed location of the path point expressed in its parent frame.-->
									<location>-0.012663098371029973 0.014482215654995082 -0.0067351309864740784</location>
								</PathPoint>
								<PathPoint name="TRIlong2-P2">
									<!--Path to a Component that satisfies the Socket 'parent_frame' of type PhysicalFrame (description: The frame in which this path point is defined.).-->
									<socket_parent_frame>/bodyset/scapula</socket_parent_frame>
									<!--The fixed location of the path point expressed in its parent frame.-->
									<location>-0.042099764019562176 -0.051904634598639157 -0.012920792614134868</location>
								</PathPoint>
							</objects>
							<groups />
						</PathPointSet>
						<!--The wrap objects that are associated with this path-->
						<PathWrapSet>
							<objects>
								<PathWrap name="pathwrap">
									<!--A WrapObject that this PathWrap interacts with.-->
									<wrap_object>elbow</wrap_object>
									<!--The wrapping method used to solve the path around the wrap object.-->
									<method>hybrid</method>
								</PathWrap>
							</objects>
							<groups />
						</PathWrapSet>
						<!--Default appearance attributes for this GeometryPath-->
						<Appearance>
							<!--Flag indicating whether the associated Geometry is visible or hidden.-->
							<visible>true</visible>
							<!--The color, (red, green, blue), [0, 1], used to display the geometry. -->
							<color>0.80000000000000004 0.10000000000000001 0.10000000000000001</color>
						</Appearance>
					</GeometryPath>
					<!--Maximum isometric force that the fibers can generate-->
					<max_isometric_force>951.25879999999995</max_isometric_force>
					<!--Optimal length of the muscle fibers-->
					<optimal_fiber_length>0.0969</optimal_fiber_length>
					<!--Resting length of the tendon-->
					<tendon_slack_length>0.2412</tendon_slack_length>
					<!--Angle between tendon and fibers at optimal fiber length expressed in radians-->
					<pennation_angle_at_optimal>0.17453299999999999</pennation_angle_at_optimal>
					<!--Compute muscle dynamics ignoring tendon compliance. Tendon is assumed to be rigid.-->
					<ignore_tendon_compliance>true</ignore_tendon_compliance>
					<!--Activation lower bound.-->
					<minimum_activation>0.01</minimum_activation>
					<!--Active-force-length curve.-->
					<ActiveForceLengthCurve name="TRIlong_ActiveForceLengthCurve">
						<!--Minimum value of the active-force-length curve-->
						<minimum_value>0</minimum_value>
					</ActiveForceLengthCurve>
					<!--Force-velocity curve.-->
					<ForceVelocityCurve name="TRIlong_ForceVelocityCurve">
						<!--Curve slope at the maximum normalized concentric (shortening) velocity (normalized velocity of -1)-->
						<concentric_slope_at_vmax>0</concentric_slope_at_vmax>
						<!--Curve slope just before reaching concentric_slope_at_vmax-->
						<concentric_slope_near_vmax>0.25</concentric_slope_near_vmax>
						<!--Curve slope at isometric (normalized velocity of 0)-->
						<isometric_slope>5</isometric_slope>
						<!--Curve slope at the maximum normalized eccentric (lengthening) velocity (normalized velocity of 1)-->
						<eccentric_slope_at_vmax>0</eccentric_slope_at_vmax>
						<!--Curve slope just before reaching eccentric_slope_at_vmax-->
						<eccentric_slope_near_vmax>0.14999999999999999</eccentric_slope_near_vmax>
						<!--Curve value at the maximum normalized eccentric contraction velocity-->
						<max_eccentric_velocity_force_multiplier>1.3999999999999999</max_eccentric_velocity_force_multiplier>
					</ForceVelocityCurve>
					<!--Passive-force-length curve.-->
					<FiberForceLengthCurve name="TRIlong_FiberForceLengthCurve">
						<!--All properties of this object have their default values.-->
					</FiberForceLengthCurve>
					<!--Tendon-force-length curve.-->
					<TendonForceLengthCurve name="TRIlong_TendonForceLengthCurve">
						<!--All properties of this object have their default values.-->
					</TendonForceLengthCurve>
				</Millard2012EquilibriumMuscle>
				<Millard2012EquilibriumMuscle name="BIC_long">
					<!--Minimum allowed value for control signal. Used primarily when solving for control values.-->
					<min_control>0.01</min_control>
					<!--Maximum allowed value for control signal. Used primarily when solving for control values.-->
					<max_control>1</max_control>
					<!--The set of points defining the path of the actuator.-->
					<GeometryPath name="geometrypath">
						<!--The set of points defining the path-->
						<PathPointSet>
							<objects>
								<PathPoint name="BIC_long-P1">
									<!--Path to a Component that satisfies the Socket 'parent_frame' of type PhysicalFrame (description: The frame in which this path point is defined.).-->
									<socket_parent_frame>/bodyset/scapula</socket_parent_frame>
									<!--The fixed location of the path point expressed in its parent frame.-->
									<location>-0.022587239123084576 -0.01632949066098063 -0.01813583299885644</location>
								</PathPoint>
								<PathPoint name="BIC_long-P2">
									<!--Path to a Component that satisfies the Socket 'parent_frame' of type PhysicalFrame (description: The frame in which this path point is defined.).-->
									<socket_parent_frame>/bodyset/humerus</socket_parent_frame>
									<!--The fixed location of the path point expressed in its parent frame.-->
									<location>0.011830631116962682 0.02814188158731026 0.020038375639319206</location>
								</PathPoint>
								<PathPoint name="BIC_long-P3">
									<!--Path to a Component that satisfies the Socket 'parent_frame' of type PhysicalFrame (description: The frame in which this path point is defined.).-->
									<socket_parent_frame>/bodyset/radius</socket_parent_frame>
									<!--The fixed location of the path point expressed in its parent frame.-->
									<location>0.003832221886115835 -0.025426851150151735 0.00086549780676615389</location>
								</PathPoint>
							</objects>
							<groups />
						</PathPointSet>
						<!--The wrap objects that are associated with this path-->
						<PathWrapSet>
							<objects>
								<PathWrap name="pathwrap">
									<!--A WrapObject that this PathWrap interacts with.-->
									<wrap_object>hhead</wrap_object>
									<!--The wrapping method used to solve the path around the wrap object.-->
									<method>hybrid</method>
									<!--The range of indices to use to compute the path over the wrap object.-->
									<range>-1 -1</range>
								</PathWrap>
							</objects>
							<groups />
						</PathWrapSet>
						<!--Default appearance attributes for this GeometryPath-->
						<Appearance>
							<!--Flag indicating whether the associated Geometry is visible or hidden.-->
							<visible>true</visible>
							<!--The color, (red, green, blue), [0, 1], used to display the geometry. -->
							<color>0.80000000000000004 0.10000000000000001 0.10000000000000001</color>
						</Appearance>
					</GeometryPath>
					<!--Maximum isometric force that the fibers can generate-->
					<max_isometric_force>292.00029999999998</max_isometric_force>
					<!--Optimal length of the muscle fibers-->
					<optimal_fiber_length>0.1421</optimal_fiber_length>
					<!--Resting length of the tendon-->
					<tendon_slack_length>0.25679999999999997</tendon_slack_length>
					<!--Angle between tendon and fibers at optimal fiber length expressed in radians-->
					<pennation_angle_at_optimal>0</pennation_angle_at_optimal>
					<!--Compute muscle dynamics ignoring tendon compliance. Tendon is assumed to be rigid.-->
					<ignore_tendon_compliance>true</ignore_tendon_compliance>
					<!--Activation lower bound.-->
					<minimum_activation>0.01</minimum_activation>
					<!--Active-force-length curve.-->
					<ActiveForceLengthCurve name="BIC_long_ActiveForceLengthCurve">
						<!--Minimum value of the active-force-length curve-->
						<minimum_value>0</minimum_value>
					</ActiveForceLengthCurve>
					<!--Force-velocity curve.-->
					<ForceVelocityCurve name="BIC_long_ForceVelocityCurve">
						<!--Curve slope at the maximum normalized concentric (shortening) velocity (normalized velocity of -1)-->
						<concentric_slope_at_vmax>0</concentric_slope_at_vmax>
						<!--Curve slope just before reaching concentric_slope_at_vmax-->
						<concentric_slope_near_vmax>0.25</concentric_slope_near_vmax>
						<!--Curve slope at isometric (normalized velocity of 0)-->
						<isometric_slope>5</isometric_slope>
						<!--Curve slope at the maximum normalized eccentric (lengthening) velocity (normalized velocity of 1)-->
						<eccentric_slope_at_vmax>0</eccentric_slope_at_vmax>
						<!--Curve slope just before reaching eccentric_slope_at_vmax-->
						<eccentric_slope_near_vmax>0.14999999999999999</eccentric_slope_near_vmax>
						<!--Curve value at the maximum normalized eccentric contraction velocity-->
						<max_eccentric_velocity_force_multiplier>1.3999999999999999</max_eccentric_velocity_force_multiplier>
					</ForceVelocityCurve>
					<!--Passive-force-length curve.-->
					<FiberForceLengthCurve name="BIC_long_FiberForceLengthCurve">
						<!--All properties of this object have their default values.-->
					</FiberForceLengthCurve>
					<!--Tendon-force-length curve.-->
					<TendonForceLengthCurve name="BIC_long_TendonForceLengthCurve">
						<!--All properties of this object have their default values.-->
					</TendonForceLengthCurve>
				</Millard2012EquilibriumMuscle>
				<Millard2012EquilibriumMuscle name="BIC_brevis">
					<!--Minimum allowed value for control signal. Used primarily when solving for control values.-->
					<min_control>0.01</min_control>
					<!--Maximum allowed value for control signal. Used primarily when solving for control values.-->
					<max_control>1</max_control>
					<!--The set of points defining the path of the actuator.-->
					<GeometryPath name="geometrypath">
						<!--The set of points defining the path-->
						<PathPointSet>
							<objects>
								<PathPoint name="BIC_brevis2-P1">
									<!--Path to a Component that satisfies the Socket 'parent_frame' of type PhysicalFrame (description: The frame in which this path point is defined.).-->
									<socket_parent_frame>/bodyset/scapula</socket_parent_frame>
									<!--The fixed location of the path point expressed in its parent frame.-->
									<location>0.0095474146894784402 -0.038223609985142994 -0.024238756775958485</location>
								</PathPoint>
								<PathPoint name="BIC_brevis2-P2">
									<!--Path to a Component that satisfies the Socket 'parent_frame' of type PhysicalFrame (description: The frame in which this path point is defined.).-->
									<socket_parent_frame>/bodyset/radius</socket_parent_frame>
									<!--The fixed location of the path point expressed in its parent frame.-->
									<location>0.0048025973824160047 -0.024946180881389609 0.0016914141092660613</location>
								</PathPoint>
							</objects>
							<groups />
						</PathPointSet>
						<!--The wrap objects that are associated with this path-->
						<PathWrapSet>
							<objects />
							<groups />
						</PathWrapSet>
						<!--Default appearance attributes for this GeometryPath-->
						<Appearance>
							<!--Flag indicating whether the associated Geometry is visible or hidden.-->
							<visible>true</visible>
							<!--The color, (red, green, blue), [0, 1], used to display the geometry. -->
							<color>0.80000000000000004 0.10000000000000001 0.10000000000000001</color>
						</Appearance>
					</GeometryPath>
					<!--The maximum force this actuator can produce.-->
					<optimal_force>1</optimal_force>
					<!--Maximum isometric force that the fibers can generate-->
					<max_isometric_force>417.22930000000002</max_isometric_force>
					<!--Optimal length of the muscle fibers-->
					<optimal_fiber_length>0.12640000000000001</optimal_fiber_length>
					<!--Resting length of the tendon-->
					<tendon_slack_length>0.21199999999999999</tendon_slack_length>
					<!--Angle between tendon and fibers at optimal fiber length expressed in radians-->
					<pennation_angle_at_optimal>0</pennation_angle_at_optimal>
					<!--Compute muscle dynamics ignoring tendon compliance. Tendon is assumed to be rigid.-->
					<ignore_tendon_compliance>true</ignore_tendon_compliance>
					<!--Activation lower bound.-->
					<minimum_activation>0.01</minimum_activation>
					<!--Active-force-length curve.-->
					<ActiveForceLengthCurve name="BIC_brevis_ActiveForceLengthCurve">
						<!--Minimum value of the active-force-length curve-->
						<minimum_value>0</minimum_value>
					</ActiveForceLengthCurve>
					<!--Force-velocity curve.-->
					<ForceVelocityCurve name="BIC_brevis_ForceVelocityCurve">
						<!--Curve slope at the maximum normalized concentric (shortening) velocity (normalized velocity of -1)-->
						<concentric_slope_at_vmax>0</concentric_slope_at_vmax>
						<!--Curve slope just before reaching concentric_slope_at_vmax-->
						<concentric_slope_near_vmax>0.25</concentric_slope_near_vmax>
						<!--Curve slope at isometric (normalized velocity of 0)-->
						<isometric_slope>5</isometric_slope>
						<!--Curve slope at the maximum normalized eccentric (lengthening) velocity (normalized velocity of 1)-->
						<eccentric_slope_at_vmax>0</eccentric_slope_at_vmax>
						<!--Curve slope just before reaching eccentric_slope_at_vmax-->
						<eccentric_slope_near_vmax>0.14999999999999999</eccentric_slope_near_vmax>
						<!--Curve value at the maximum normalized eccentric contraction velocity-->
						<max_eccentric_velocity_force_multiplier>1.3999999999999999</max_eccentric_velocity_force_multiplier>
					</ForceVelocityCurve>
					<!--Passive-force-length curve.-->
					<FiberForceLengthCurve name="BIC_brevis_FiberForceLengthCurve">
						<!--All properties of this object have their default values.-->
					</FiberForceLengthCurve>
					<!--Tendon-force-length curve.-->
					<TendonForceLengthCurve name="BIC_brevis_TendonForceLengthCurve">
						<!--All properties of this object have their default values.-->
					</TendonForceLengthCurve>
				</Millard2012EquilibriumMuscle>
			</objects>
			<groups>
				<ObjectGroup name="Scapulothoracic">
					<members> SBCL SRA1 SRA2 SRA3 TRP1 TRP2 TRP3 TRP4 LVS RMN RMJ1 RMJ2 PMN</members>
				</ObjectGroup>
				<ObjectGroup name="Glenohumeral">
					<members> DELT1 DELT2 DELT3 INFSP LAT PECM1 PECM2 PECM3 SUBSC SUPSP TMAJ TMIN CORB</members>
				</ObjectGroup>
			</groups>
		</ForceSet>
		<!--Markers in the model.-->
		<MarkerSet name="markerset">
			<objects>
				<Marker name="IJ">
					<!--Path to a Component that satisfies the Socket 'parent_frame' of type PhysicalFrame (description: The frame to which this station is fixed.).-->
					<socket_parent_frame>/bodyset/thorax</socket_parent_frame>
					<!--The fixed location of the station expressed in its parent frame.-->
					<location>0.02 0 0</location>
					<!--Flag (true or false) specifying whether the marker is fixed in its parent frame during the marker placement step of scaling.  If false, the marker is free to move within its parent Frame to match its experimental counterpart.-->
					<fixed>false</fixed>
				</Marker>
				<Marker name="PX">
					<!--Path to a Component that satisfies the Socket 'parent_frame' of type PhysicalFrame (description: The frame to which this station is fixed.).-->
					<socket_parent_frame>/bodyset/thorax</socket_parent_frame>
					<!--The fixed location of the station expressed in its parent frame.-->
					<location>0.084984100000000007 -0.16849500000000001 0</location>
					<!--Flag (true or false) specifying whether the marker is fixed in its parent frame during the marker placement step of scaling.  If false, the marker is free to move within its parent Frame to match its experimental counterpart.-->
					<fixed>false</fixed>
				</Marker>
				<Marker name="C7">
					<!--Path to a Component that satisfies the Socket 'parent_frame' of type PhysicalFrame (description: The frame to which this station is fixed.).-->
					<socket_parent_frame>/bodyset/thorax</socket_parent_frame>
					<!--The fixed location of the station expressed in its parent frame.-->
					<location>-0.099898899999999999 0.0387645 0</location>
					<!--Flag (true or false) specifying whether the marker is fixed in its parent frame during the marker placement step of scaling.  If false, the marker is free to move within its parent Frame to match its experimental counterpart.-->
					<fixed>false</fixed>
				</Marker>
				<Marker name="T8">
					<!--Path to a Component that satisfies the Socket 'parent_frame' of type PhysicalFrame (description: The frame to which this station is fixed.).-->
					<socket_parent_frame>/bodyset/thorax</socket_parent_frame>
					<!--The fixed location of the station expressed in its parent frame.-->
					<location>-0.124781 -0.122206 0</location>
					<!--Flag (true or false) specifying whether the marker is fixed in its parent frame during the marker placement step of scaling.  If false, the marker is free to move within its parent Frame to match its experimental counterpart.-->
					<fixed>false</fixed>
				</Marker>
				<Marker name="EL">
					<!--Path to a Component that satisfies the Socket 'parent_frame' of type PhysicalFrame (description: The frame to which this station is fixed.).-->
					<socket_parent_frame>/bodyset/humerus</socket_parent_frame>
					<!--The fixed location of the station expressed in its parent frame.-->
					<location>-0.0094649399999999998 -0.27348699999999998 0.0307692</location>
					<!--Flag (true or false) specifying whether the marker is fixed in its parent frame during the marker placement step of scaling.  If false, the marker is free to move within its parent Frame to match its experimental counterpart.-->
					<fixed>false</fixed>
				</Marker>
				<Marker name="EM">
					<!--Path to a Component that satisfies the Socket 'parent_frame' of type PhysicalFrame (description: The frame to which this station is fixed.).-->
					<socket_parent_frame>/bodyset/humerus</socket_parent_frame>
					<!--The fixed location of the station expressed in its parent frame.-->
					<location>0.011883899999999999 -0.28972100000000001 -0.049107999999999999</location>
					<!--Flag (true or false) specifying whether the marker is fixed in its parent frame during the marker placement step of scaling.  If false, the marker is free to move within its parent Frame to match its experimental counterpart.-->
					<fixed>false</fixed>
				</Marker>
				<Marker name="RS">
					<!--Path to a Component that satisfies the Socket 'parent_frame' of type PhysicalFrame (description: The frame to which this station is fixed.).-->
					<socket_parent_frame>/bodyset/radius</socket_parent_frame>
					<!--The fixed location of the station expressed in its parent frame.-->
					<location>0.0519996 -0.231152 0.020723700000000001</location>
					<!--Flag (true or false) specifying whether the marker is fixed in its parent frame during the marker placement step of scaling.  If false, the marker is free to move within its parent Frame to match its experimental counterpart.-->
					<fixed>false</fixed>
				</Marker>
				<Marker name="US">
					<!--Path to a Component that satisfies the Socket 'parent_frame' of type PhysicalFrame (description: The frame to which this station is fixed.).-->
					<socket_parent_frame>/bodyset/ulna</socket_parent_frame>
					<!--The fixed location of the station expressed in its parent frame.-->
					<location>-0.0125907 -0.24309500000000001 0.048703099999999999</location>
					<!--Flag (true or false) specifying whether the marker is fixed in its parent frame during the marker placement step of scaling.  If false, the marker is free to move within its parent Frame to match its experimental counterpart.-->
					<fixed>false</fixed>
				</Marker>
				<Marker name="AI">
					<!--Path to a Component that satisfies the Socket 'parent_frame' of type PhysicalFrame (description: The frame to which this station is fixed.).-->
					<socket_parent_frame>/bodyset/scapula</socket_parent_frame>
					<!--The fixed location of the station expressed in its parent frame.-->
					<location>-0.126717 -0.125 -0.077119599999999996</location>
					<!--Flag (true or false) specifying whether the marker is fixed in its parent frame during the marker placement step of scaling.  If false, the marker is free to move within its parent Frame to match its experimental counterpart.-->
					<fixed>false</fixed>
				</Marker>
				<Marker name="TS">
					<!--Path to a Component that satisfies the Socket 'parent_frame' of type PhysicalFrame (description: The frame to which this station is fixed.).-->
					<socket_parent_frame>/bodyset/scapula</socket_parent_frame>
					<!--The fixed location of the station expressed in its parent frame.-->
					<location>-0.098463899999999993 -0.012015400000000001 -0.096422900000000006</location>
					<!--Flag (true or false) specifying whether the marker is fixed in its parent frame during the marker placement step of scaling.  If false, the marker is free to move within its parent Frame to match its experimental counterpart.-->
					<fixed>false</fixed>
				</Marker>
				<Marker name="Acrom">
					<!--Path to a Component that satisfies the Socket 'parent_frame' of type PhysicalFrame (description: The frame to which this station is fixed.).-->
					<socket_parent_frame>/bodyset/scapula</socket_parent_frame>
					<!--The fixed location of the station expressed in its parent frame.-->
					<location>-0.0117397 0.0154095 -0.001193</location>
					<!--Flag (true or false) specifying whether the marker is fixed in its parent frame during the marker placement step of scaling.  If false, the marker is free to move within its parent Frame to match its experimental counterpart.-->
					<fixed>false</fixed>
				</Marker>
				<Marker name="RibL">
					<!--Path to a Component that satisfies the Socket 'parent_frame' of type PhysicalFrame (description: The frame to which this station is fixed.).-->
					<socket_parent_frame>/bodyset/thorax</socket_parent_frame>
					<!--The fixed location of the station expressed in its parent frame.-->
					<location>-0.037349 -0.26577699999999999 -0.138098</location>
					<!--Flag (true or false) specifying whether the marker is fixed in its parent frame during the marker placement step of scaling.  If false, the marker is free to move within its parent Frame to match its experimental counterpart.-->
					<fixed>false</fixed>
				</Marker>
				<Marker name="AA">
					<!--Path to a Component that satisfies the Socket 'parent_frame' of type PhysicalFrame (description: The frame to which this station is fixed.).-->
					<socket_parent_frame>/bodyset/scapula</socket_parent_frame>
					<!--The fixed location of the station expressed in its parent frame.-->
					<location>-0.061605300000000002 0 -0.012528600000000001</location>
					<!--Flag (true or false) specifying whether the marker is fixed in its parent frame during the marker placement step of scaling.  If false, the marker is free to move within its parent Frame to match its experimental counterpart.-->
					<fixed>false</fixed>
				</Marker>
				<Marker name="elb_out">
					<!--Path to a Component that satisfies the Socket 'parent_frame' of type PhysicalFrame (description: The frame to which this station is fixed.).-->
					<socket_parent_frame>/bodyset/humerus</socket_parent_frame>
					<!--The fixed location of the station expressed in its parent frame.-->
					<location>-0.035319999999999997 -0.277505 -0.015446100000000001</location>
					<!--Flag (true or false) specifying whether the marker is fixed in its parent frame during the marker placement step of scaling.  If false, the marker is free to move within its parent Frame to match its experimental counterpart.-->
					<fixed>false</fixed>
				</Marker>
				<Marker name="elb_in">
					<!--Path to a Component that satisfies the Socket 'parent_frame' of type PhysicalFrame (description: The frame to which this station is fixed.).-->
					<socket_parent_frame>/bodyset/humerus</socket_parent_frame>
					<!--The fixed location of the station expressed in its parent frame.-->
					<location>0.046129000000000003 -0.27843400000000001 0.00161575</location>
					<!--Flag (true or false) specifying whether the marker is fixed in its parent frame during the marker placement step of scaling.  If false, the marker is free to move within its parent Frame to match its experimental counterpart.-->
					<fixed>false</fixed>
				</Marker>
				<Marker name="wri_out">
					<!--Path to a Component that satisfies the Socket 'parent_frame' of type PhysicalFrame (description: The frame to which this station is fixed.).-->
					<socket_parent_frame>/bodyset/radius</socket_parent_frame>
					<!--The fixed location of the station expressed in its parent frame.-->
					<location>0.0219753 -0.22964399999999999 0.050277700000000002</location>
					<!--Flag (true or false) specifying whether the marker is fixed in its parent frame during the marker placement step of scaling.  If false, the marker is free to move within its parent Frame to match its experimental counterpart.-->
					<fixed>false</fixed>
				</Marker>
				<Marker name="GH">
					<!--Path to a Component that satisfies the Socket 'parent_frame' of type PhysicalFrame (description: The frame to which this station is fixed.).-->
					<socket_parent_frame>/bodyset/humerus</socket_parent_frame>
					<!--The fixed location of the station expressed in its parent frame.-->
					<location>0 0 0</location>
					<!--Flag (true or false) specifying whether the marker is fixed in its parent frame during the marker placement step of scaling.  If false, the marker is free to move within its parent Frame to match its experimental counterpart.-->
					<fixed>false</fixed>
				</Marker>
				<Marker name="Elb">
[truncated: 4,577 more chars]
