# Supplementary material for: The effects of operating height and the passage of time on the end-point performance of fine manipulative tasks that require high accuracy
Source: Front Physiol. 2022 Aug 16;13:944866. doi: 10.3389/fphys.2022.944866 (PMC9424850; doi:10.3389/fphys.2022.944866)
Supplement: Supplementary file 3 [file DataSheet2.ZIP › code.py]

# -*- coding: utf-8 -*-
"""
Created on Fri Sep 24 15:09:33 2021

@author: user
"""

import opensim as osim
import KIST

study = osim.MocoStudy()

# Initialization: problem and model
problem = study.updProblem()

model = osim.Model("FullShoulderModel_addmuscle.osim")

# Shoulder joint movement only - Locking joint
coordSet = model.updCoordinateSet()
coordSet.get('thorax_tilt').set_locked(True)
coordSet.get('thorax_list').set_locked(True)
coordSet.get('thorax_rotation').set_locked(True)
coordSet.get('thorax_tx').set_locked(True)
coordSet.get('thorax_ty').set_locked(True)
coordSet.get('thorax_tz').set_locked(True)

model.finalizeConnections()
# model.printToXML('newmodel.osim') # for verifying model in opensim

problem.setModel(model)

# Time bounds
problem.setTimeBounds(0, 1)

# Position bounds: 0, 0, 0, 5, 0
# S1 -> 25.865, 21.311, -0.205, 129.375, -2.589
# S2 -> 57.432, 40.460, 55.120, 67.795, -6.626
# S3 -> 61.700, 69.948, 104.238, 32.701, -8.399
# S4 -> 22.550, 61.474, 106.529, 99.111, -9.837
KIST.positionBounds(problem, model, 'shoulder_elv', 57.432, 0, 180)
KIST.positionBounds(problem, model, 'shoulder_rot', 40.460, -90, 110)
KIST.positionBounds(problem, model, 'elv_angle', 55.120, -90, 130)
KIST.positionBounds(problem, model, 'elbow_flexion', 67.795, 0, 130)
KIST.positionBounds(problem, model, 'pro_sup', -6.626, -10, 0)

# Velocity bounds
problem.setStateInfoPattern('/jointset/.*/speed', [-50, 50], 0, 0)

# Muscle activation bounds
problem.setStateInfoPattern('/forceset/.*/activation', [0.01, 1], 0.01, [])

KIST.addMarkerFinalGoals(problem, model)
problem.addGoal(osim.MocoControlGoal('effort', 4))
#problem.addGoal(osim.MocoFinalTimeGoal('time',1))

solver = study.initCasADiSolver()
solver.set_num_mesh_intervals(50)
solver.set_verbosity(2)
solver.set_optim_solver('ipopt')
solver.set_optim_convergence_tolerance(1e-1)
solver.set_optim_constraint_tolerance(1e-1)

solution = study.solve()
solution.write('solution_1201_E40_HIGH_S3.sto')
#solution.write('solution_1110_E01_HIGH_S1.sto') # Data naming: solution_MMDD_E00_HIGH_S1.sto (E:effort, S:location number)
# precision 20 fixed --> effort 0.1 0.5, 1, 2, 3, 4/// 5, 6, 7
