# Supplementary material for: The effects of operating height and the passage of time on the end-point performance of fine manipulative tasks that require high accuracy
Source: Front Physiol. 2022 Aug 16;13:944866. doi: 10.3389/fphys.2022.944866 (PMC9424850; doi:10.3389/fphys.2022.944866)
Supplement: Supplementary file 3 [file DataSheet2.ZIP › KIST.py]

# -*- coding: utf-8 -*-
"""
Created on Fri Sep 24 17:40:04 2021

@author: user
"""

import opensim as osim
import math
import numpy as np

def addCoordinateActuator(modelObject, coordinate, optForce, controlLevel, appendStr):
    actu = osim.CoordinateActuator()
    actu.setName(coordinate + appendStr)
    actu.setCoordinate(modelObject.getCoordinateSet().get(coordinate))
    actu.setOptimalForce(optForce)
    actu.setMaxControl(controlLevel[0])
    actu.setMinControl(controlLevel[1])
    modelObject.addComponent(actu)
    
def dist_markers(M1, M2):
    dist = math.sqrt(math.pow(M1[0] - M2[0],2) + math.pow(M1[1] - M2[1],2) +math.pow(M1[2] - M2[2],2))
    return dist

def addMarkerFinalGoals(mocoProblem, modelObject):
    #MK_endLoc = osim.Vec3(0.2, -0.1, 0.125) # high 1
    #MK_endLoc = osim.Vec3(0.45, -0.1, 0.125) # high 2
    MK_endLoc = osim.Vec3(0.45, -0.1, -0.125) # high 3
    #MK_endLoc = osim.Vec3(0.2, -0.1, -0.125) # high 4
    #MK_endLoc = osim.Vec3(0.2, -0.3, 0.125) # low 1
    #MK_endLoc = osim.Vec3(0.45, -0.3, 0.125) # low 2
    #MK_endLoc = osim.Vec3(0.45, -0.3, -0.125) # low 3
    #MK_endLoc = osim.Vec3(0.2, -0.3, -0.125) # low 4
    endPointCost = osim.MocoMarkerFinalGoal('MK_endPoint',20)
    endPointCost.setPointName('/markerset/MC_hand')
    endPointCost.setReferenceLocation(MK_endLoc)
    mocoProblem.addGoal(endPointCost)
    
def positionBounds(mocoproblem, subjectmodel, element, deg_init, mn, mx):
    charValue = str('/jointset/' + str(subjectmodel.getCoordinateSet().get(element).getJoint().getName()) + '/' + str(subjectmodel.getCoordinateSet().get(element).getName()) + '/value')
    #mx = subjectmodel.getCoordinateSet().get(element).getRangeMax()
    #mn = subjectmodel.getCoordinateSet().get(element).getRangeMin()
    mocoproblem.setStateInfo(charValue, [np.deg2rad(mn), np.deg2rad(mx)], np.deg2rad(deg_init), [])
